# Supplementary material for: Mapping the genetic landscape establishing a tumor immune microenvironment favorable for anti-PD-1 response
Source: Cell Rep. Author manuscript; Available in PMC 2025 Sep 2. (PMC12404271; doi:10.1016/j.celrep.2025.115698)
Supplement: Table S1 [file NIHMS2104859-supplement-Table_S1.xlsx]

## Sheet: Genes in QTL
seqnames	gene_name	mgi_id
chr5	Rnf32	MGI:1861747
chr5	Gm7420	MGI:3647909
chr5	Lmbr1	MGI:1861746
chr5	C79130	MGI:2141307
chr5	Gm23801	MGI:5453578
chr5	4632411P08Rik	MGI:1925513
chr5	Nom1	MGI:1861749
chr5	Mnx1	MGI:109160
chr5	Gm24538	MGI:5454315
chr5	Gm6083	MGI:3779550
chr5	Ube3c	MGI:2140998
chr5	Gm42570	MGI:5662707
chr5	Gm26346	MGI:5456123
chr5	Gm43117	MGI:5663254
chr5	Gm5129	MGI:3648499
chr5	Dnajb6	MGI:1344381
chr5	Gm5552	MGI:3643001
chr5	Gm2213	MGI:3780383
chr5	Gm1969	MGI:3780138
chr5	Gm42450	MGI:5662587
chr5	Gm43386	MGI:5663523
chr5	A230098N10Rik	MGI:2141280
chr5	Il6	MGI:96559
chr5	Tyms	MGI:98878
chr5	Gm4961	MGI:3645260
chr5	3110082J24Rik	MGI:3641994
chr5	Garem2	MGI:2685290
chr5	Hadha	MGI:2135593
chr5	Hadhb	MGI:2136381
chr5	Mir1960	MGI:3837202
chr5	Adgrf3	MGI:2685887
chr5	Selenoi	MGI:107898
chr5	Gm16288	MGI:3826608
chr5	Drc1	MGI:2685906
chr5	Gm43755	MGI:5663892
chr5	Otof	MGI:1891247
chr5	Fam166c	MGI:1922684
chr5	Cib4	MGI:1920509
chr5	Gm25666	MGI:5455443
chr5	Gm42765	MGI:5662902
chr5	Gm9899	MGI:3708711
chr5	Kcnk3	MGI:1100509
chr5	Slc35f6	MGI:1922169
chr5	Mir5625	MGI:5453707
chr5	Cenpa	MGI:88375
chr5	Dpysl5	MGI:1929772
chr5	Gm42764	MGI:5662901
chr5	Mapre3	MGI:2140967
chr5	Gm19409	MGI:5011594
chr5	Gm15461	MGI:3705274
chr5	Tmem214	MGI:1916046
chr5	Gm43808	MGI:5663945
chr5	Agbl5	MGI:2441745
chr5	5930420M18Rik	MGI:2441703
chr5	Ost4	MGI:1914945
chr5	Emilin1	MGI:1926189
chr5	Khk	MGI:1096353
chr5	Cgref1	MGI:1915817
chr5	Abhd1	MGI:1931013
chr5	Preb	MGI:1355326
chr5	Tcf23	MGI:1934960
chr5	Slc5a6	MGI:2660847
chr5	Atraid	MGI:1918918
chr5	Cad	MGI:1916969
chr5	Slc30a3	MGI:1345280
chr5	Gm9924	MGI:3642216
chr5	Dnajc5g	MGI:3045263
chr5	Trim54	MGI:1889623
chr5	Gm15469	MGI:3705154
chr5	Ucn	MGI:1276123
chr5	Mpv17	MGI:97138
chr5	Gm29609	MGI:5580315
chr5	Gtf3c2	MGI:1919002
chr5	Eif2b4	MGI:95300
chr5	Snx17	MGI:2387801
chr5	Zfp513	MGI:2141255
chr5	Ppm1g	MGI:106065
chr5	Gm42798	MGI:5662935
chr5	Gm9970	MGI:3642876
chr5	Nrbp1	MGI:2183436
chr5	Krtcap3	MGI:1917065
chr5	Ift172	MGI:2682064
chr5	Fndc4	MGI:1917195
chr5	Gckr	MGI:1096345
chr5	Gm19457	MGI:5011642
chr5	Gm43659	MGI:5663796
chr5	4930478M09Rik	MGI:1922156
chr5	Zfp512	MGI:1917345
chr5	Gm43059	MGI:5663196
chr5	4930548H24Rik	MGI:1914906
chr5	4930566F21Rik	MGI:1923094
chr5	Gpn1	MGI:1921504
chr5	Supt7l	MGI:1919445
chr5	Slc4a1ap	MGI:1196608
chr5	Gm43660	MGI:5663797
chr5	AI839979	MGI:2140975
chr5	2900076G11Rik	MGI:1920302
chr5	Mrpl33	MGI:2137225
chr5	Gm43809	MGI:5663946
chr5	Rbks	MGI:1918586
chr5	Mir3473e	MGI:5530804
chr5	Babam2	MGI:1333875
chr5	Gm43810	MGI:5663947
chr5	Gm24436	MGI:5454213
chr5	Gm43811	MGI:5663948
chr5	Gm17130	MGI:4937957
chr5	Gm10463	MGI:3642170
chr5	Fosl2	MGI:102858
chr5	Gm26335	MGI:5456112
chr5	Gm9555	MGI:3779965
chr5	Plb1	MGI:1922406
chr5	Gm15615	MGI:3783060
chr5	Gm36840	MGI:5595999
chr5	Gm7596	MGI:3644314
chr5	Gm5864	MGI:3648579
chr5	Ppp1cb	MGI:104871
chr5	Gm43312	MGI:5663449
chr5	Gm43313	MGI:5663450
chr5	Gm15613	MGI:3783058
chr5	Gm15614	MGI:3783059
chr5	Gm42964	MGI:5663101
chr5	Gm43812	MGI:5663949
chr5	Gm10461	MGI:3642164
chr5	Yes1	MGI:99147
chr5	Gm43694	MGI:5663831
chr5	Gm50482	MGI:6324755
chr5	Gm43852	MGI:5663989
chr5	Gm2420	MGI:3780587
chr5	Pisd	MGI:2445114
chr5	Gm20671	MGI:5313118
chr5	Gm43695	MGI:5663832
chr5	Prr14l	MGI:2443658
chr5	Gm43692	MGI:5663829
chr5	Gm2623	MGI:3780791
chr5	Depdc5	MGI:2141101
chr5	Gm24003	MGI:5453780
chr5	Gm43693	MGI:5663830
chr5	Ywhah	MGI:109194
chr5	Gm43849	MGI:5663986
chr5	Rpl35a-ps5	MGI:3704247
chr5	Slc5a1	MGI:107678
chr5	Gm15936	MGI:3802030
chr5	5033423K11Rik	MGI:1923233
chr5	Spon2	MGI:1923724
chr5	Ctbp1	MGI:1201685
chr5	Gm43850	MGI:5663987
chr5	Gm20465	MGI:5141930
chr5	Maea	MGI:1891748
chr5	Uvssa	MGI:1918351
chr5	Nkx1-1	MGI:109346
chr5	Gm43851	MGI:5663988
chr5	Fam53a	MGI:1919225
chr5	Gm9903	MGI:3646113
chr5	Slbp	MGI:108402
chr5	Gm10459	MGI:3642067
chr5	Tmem129	MGI:1915616
chr5	Tacc3	MGI:1341163
chr5	Gm42965	MGI:5663102
chr5	G630022F23Rik	MGI:3704248
chr5	Fgfr3	MGI:95524
chr5	Letm1	MGI:1932557
chr5	Gm10059	MGI:3642158
chr5	Gm30708	MGI:5589867
chr5	Nsd2	MGI:1276574
chr5	Nelfa	MGI:1346098
chr5	Mir7024	MGI:5530941
chr5	Gm42849	MGI:5662986
chr5	Gm42851	MGI:5662988
chr5	Gm1673	MGI:2686519
chr5	Gm42847	MGI:5662984
chr5	Nat8l	MGI:2447776
chr5	Poln	MGI:2675617
chr5	Gm19798	MGI:5011983
chr5	Gm43459	MGI:5663596
chr5	4930557J02Rik	MGI:1922607
chr5	Haus3	MGI:2387633
chr5	Gm25918	MGI:5455695
chr5	Mxd4	MGI:104991
chr5	Gm42846	MGI:5662983
chr5	Zfyve28	MGI:2684992
chr5	Gm15513	MGI:3782961
chr5	Gm42848	MGI:5662985
chr5	Cfap99	MGI:5434801
chr5	Gm43105	MGI:5663242
chr5	Gm43458	MGI:5663595
chr5	Rnf4	MGI:1201691
chr5	Fam193a	MGI:2447768
chr5	Gm42559	MGI:5662696
chr5	Gm26931	MGI:5504046
chr5	Gm43457	MGI:5663594
chr5	Tnip2	MGI:2386643
chr5	Sh3bp2	MGI:1346349
chr5	Gm22847	MGI:5452624
chr5	Add1	MGI:87918
chr5	Mir7036b	MGI:5531007
chr5	Gm42867	MGI:5663004
chr5	Mfsd10	MGI:1915544
chr5	Nop14	MGI:1922666
chr5	Gm15522	MGI:3782969
chr5	Grk4	MGI:95801
chr5	Gm42560	MGI:5662697
chr5	Mir467g	MGI:3783380
chr5	Htt	MGI:96067
chr5	Msantd1	MGI:2684990
chr5	Rgs12	MGI:1918979
chr5	Mir3097	MGI:4834312
chr5	Gm43791	MGI:5663928
chr5	Hgfac	MGI:1859281
chr5	Dok7	MGI:3584043
chr5	Lrpap1	MGI:96829
chr5	Adra2c	MGI:87936
chr5	4930478P22Rik	MGI:1922154
chr5	E130018O15Rik	MGI:3045238
chr5	Hmx1	MGI:107178
chr5	4930442P19Rik	MGI:2447822
chr5	Gm43377	MGI:5663514
chr5	Cpz	MGI:88487
chr5	Gm43860	MGI:5663997
chr5	Plk-ps1	MGI:103247
chr5	Trmt44	MGI:1926140
chr5	4931431C16Rik	MGI:1921614
chr5	Acox3	MGI:1933156
chr5	Htra3	MGI:1925808
chr5	Sh3tc1	MGI:2678949
chr5	Gm15650	MGI:3783094
chr5	Ablim2	MGI:2385758
chr5	Afap1	MGI:1917542
chr5	H2af-ps	MGI:3783096
chr5	Sorcs2	MGI:1932289
chr5	Psapl1	MGI:1924193
chr5	Mir7689	MGI:5530816
chr5	2210406O10Rik	MGI:1923960
chr5	Grpel1	MGI:1334417
chr5	Tada2b	MGI:3035274
chr5	Ccdc96	MGI:1913967
chr5	Tbc1d14	MGI:1098708
chr5	Gm42936	MGI:5663073
chr5	D5Ertd579e	MGI:1261849
chr5	Gm42507	MGI:5662644
chr5	Gm24878	MGI:5454655
chr5	Gm25767	MGI:5455544
chr5	Bloc1s4	MGI:1929230
chr5	Gm43701	MGI:5663838
chr5	Gm40318	MGI:5623203
chr5	Mrfap1	MGI:1914818
chr5	Man2b2	MGI:1195262
chr5	Ppp2r2c	MGI:2442660
chr5	Ppp2r2cos	MGI:1918304
chr5	Gm42506	MGI:5662643
chr5	Wfs1	MGI:1328355
chr5	Jakmip1	MGI:1923321
chr5	Gm26647	MGI:5477141
chr5	Gm1043	MGI:2685889
chr5	Gm25551	MGI:5455328
chr5	Jakmip1	MGI:1923321
chr5	Crmp1	MGI:107793
chr5	Evc	MGI:1890596
chr5	Gm42935	MGI:5663072
chr5	Evc2	MGI:1915775
chr5	Gm15732	MGI:3805556
chr5	Stk32b	MGI:1927552
chr5	Cytl1	MGI:2684993
chr5	Gm43763	MGI:5663900
chr5	Msx1	MGI:97168
chr5	Gm20052	MGI:5012237
chr5	Gm40289	MGI:5623174
chr5	Gm43762	MGI:5663899
chr5	Stx18	MGI:1918366
chr5	Gm42858	MGI:5662995
chr5	Nsg1	MGI:109149
chr5	Zbtb49	MGI:1922329
chr5	Lyar	MGI:107470
chr5	Tmem128	MGI:1913559
chr5	Otop1	MGI:2388363
chr5	Gm26560	MGI:5477054
chr5	Drd5	MGI:94927
chr5	4930487D11Rik	MGI:1925422
chr5	Slc2a9	MGI:2152844
chr5	Gm15796	MGI:3801844
chr5	Wdr1	MGI:1337100
chr5	Gm22249	MGI:5452026
chr9	4930433N12Rik	MGI:2149746
chr9	Gm32390	MGI:5591549
chr9	Gm7344	MGI:3648494
chr9	Gm31138	MGI:5590297
chr9	Olfr369-ps1	MGI:3030203
chr9	Gm27679	MGI:5531061
chr9	Alkbh8	MGI:1914917
chr9	Gm24918	MGI:5454695
chr9	Gm23275	MGI:5453052
chr9	Cwf19l2	MGI:1918023
chr9	Gm5362	MGI:3646009
chr9	Gucy1a2	MGI:2660877
chr9	Gm5363	MGI:3646008
chr9	Gm45860	MGI:5804975
chr9	Gm22195	MGI:5451972
chr9	Aasdhppt	MGI:1914868
chr9	Kbtbd3	MGI:1916399
chr9	Gm23992	MGI:5453769
chr9	Msantd4	MGI:1925350
chr9	Gria4	MGI:95811
chr9	Gm23811	MGI:5453588
chr9	Gm7390	MGI:3645154
chr9	Gm24896	MGI:5454673
chr9	Casp1	MGI:96544
chr9	Casp4	MGI:107700
chr9	Casp12	MGI:1312922
chr9	Gm48506	MGI:6098037
chr9	Gm6015	MGI:3644127
chr9	Gm48640	MGI:6098247
chr9	Gm9662	MGI:3780070
chr9	Pdgfd	MGI:1919035
chr9	Ddi1	MGI:1919079
chr9	Gm21089	MGI:5434444
chr9	Gm48674	MGI:6098294
chr9	Gm23097	MGI:5452874
chr9	Gm48675	MGI:6098295
chr9	Dync2h1	MGI:107736
chr9	Dcun1d5	MGI:1924113
chr9	Gm47741	MGI:6096884
chr9	Mmp13	MGI:1340026
chr9	Mmp12	MGI:97005
chr9	Mmp1b	MGI:1933847
chr9	Mmp3	MGI:97010
chr9	Mmp1a	MGI:1933846
chr9	Mmp10	MGI:97007
chr9	Mmp8	MGI:1202395
chr9	Mmp27	MGI:3039232
chr9	Gm47616	MGI:6096679
chr9	Mmp20	MGI:1353466
chr9	AV064505	MGI:2143259
chr9	Gm19212	MGI:5011397
chr9	Mmp7	MGI:103189
chr9	Cbx3-ps8	MGI:3648352
chr9	Gm10709	MGI:3642754
chr9	Tmem123	MGI:1919179
chr9	Mir5618	MGI:5453462
chr9	Birc2	MGI:1197009
chr9	Birc3	MGI:1197007
chr9	Yap1	MGI:103262
chr9	Gm20416	MGI:5141881
chr9	Gm45494	MGI:5791330
chr9	Cfap300	MGI:3045346
chr9	Cep126	MGI:2680221
chr9	Gm19324	MGI:5011509
chr9	Gm7495	MGI:3643468
chr9	1700128F08Rik	MGI:1923919
chr9	Mir1899	MGI:3811414
chr9	Gm47517	MGI:6096512
chr9	Trpc6	MGI:109523
chr9	Gm32014	MGI:5591173
chr9	Pgr	MGI:97567
chr9	Gm16485	MGI:3642771
chr9	Arhgap42	MGI:1918794
chr9	Gm16833	MGI:4439757
chr9	Gm22815	MGI:5452592
chr9	Gm46102	MGI:5825739
chr9	Gm47333	MGI:6096221
chr9	Gm47334	MGI:6096222
chr9	Cntn5	MGI:3042287
chr9	Gm26195	MGI:5455972
chr9	Mir6237	MGI:5530793
chr9	Gm24496	MGI:5454273
chr9	Gm25086	MGI:5454863
chr9	Gm46103	MGI:5825740
chr9	Gm7529	MGI:3645973
chr9	Gm32710	MGI:5591869
chr9	Gm18488	MGI:5010673
chr9	Gm47001	MGI:6095675
chr9	Gm47002	MGI:6095677
chr9	Gm47029	MGI:6095723
chr9	Gm18934	MGI:5011119
chr9	Gm47034	MGI:6095732
chr9	Gm18160	MGI:5010345
chr9	Gm47035	MGI:6095734
chr9	Gm47037	MGI:6095736
chr9	Gm29785	MGI:5588944
chr9	Gm25365	MGI:5455142
chr9	Gm7570	MGI:3649157
chr9	Gm21070	MGI:5434425
chr9	4930568E12Rik	MGI:1925469
chr9	Gm47051	MGI:6095758
chr9	Jrkl	MGI:1924782
chr9	Ccdc82	MGI:1913646
chr9	Gm26189	MGI:5455966
chr9	Maml2	MGI:2389460
chr9	Gm47087	MGI:6095814
chr9	Phxr4	MGI:104522
chr9	Gm17571	MGI:4937205
chr9	Gm47089	MGI:6095818
chr9	Gm22643	MGI:5452420
chr9	Gm47105	MGI:6095841
chr9	Mtmr2	MGI:1924366
chr9	Cep57	MGI:1915551
chr9	Fam76b	MGI:1920076
chr9	Gm7588	MGI:3647022
chr9	Gm47535	MGI:6096542
chr9	Gm47557	MGI:6096577
chr9	1700019J19Rik	MGI:1923662
chr9	Gm47559	MGI:6096581
chr9	Gm47564	MGI:6096588
chr9	Gm47565	MGI:6096590
chr9	Gm34069	MGI:5593228
chr9	Sesn3	MGI:1922997
chr9	Gm47326	MGI:6096211
chr9	Endod1	MGI:1919196
chr9	Gm47321	MGI:6096205
chr9	Gm47319	MGI:6096201
chr9	Gm47318	MGI:6096200
chr9	Gm47317	MGI:6096199
chr9	Kdm4dl	MGI:3644125
chr9	Kdm4d	MGI:3606484
chr9	Cwc15	MGI:1913320
chr9	Gm47090	MGI:6095820
chr9	Amotl1	MGI:1922973
chr9	4930584E12Rik	MGI:1923169
chr9	Gm34263	MGI:5593422
chr9	Gm7607	MGI:3644538
chr9	Gm19790	MGI:5011975
chr9	Gm18997	MGI:5011182
chr9	Piwil4	MGI:3041167
chr9	Gm10706	MGI:3642794
chr9	Gm15586	MGI:3783034
chr9	Fut4	MGI:95594
chr9	1700012B09Rik	MGI:1916575
chr9	Ankrd49	MGI:1930842
chr9	Mre11a	MGI:1100512
chr9	Gm47154	MGI:6095923
chr9	Gm16379	MGI:3647120
chr9	Gm16302	MGI:3826572
chr9	Gpr83	MGI:95712
chr9	Izumo1r	MGI:1929185
chr9	Gm18789	MGI:5010974
chr9	Gm47214	MGI:6096020
chr9	Panx1	MGI:1860055
chr9	Hephl1	MGI:2685355
chr9	Gm22658	MGI:5452435
chr9	Vstm5	MGI:1916387
chr9	Med17	MGI:2182585
chr9	4931406C07Rik	MGI:1918234
chr9	Taf1d	MGI:1922566
chr9	Gm25500	MGI:5455277
chr9	Mir7650	MGI:5562783
chr9	Gm24455	MGI:5454232
chr9	Gm24299	MGI:5454076
chr9	Gm49349	MGI:6121549
chr9	Gm25791	MGI:5455568
chr9	Gm22620	MGI:5452397
chr9	Gm24357	MGI:5454134
chr9	Gm23455	MGI:5453232
chr9	Gm22579	MGI:5452356
chr9	Cep295	MGI:2442521
chr9	Gm48142	MGI:6097509
chr9	Gm48141	MGI:6097508
chr9	Scarna9	MGI:3819489
chr9	Gm24339	MGI:5454116
chr9	Gm16568	MGI:4414988
chr9	Gm34973	MGI:5594132
chr9	Gm2517	MGI:3780684
chr9	Gm48634	MGI:6098240
chr9	Smco4	MGI:3039636
chr9	Deup1	MGI:2443026
chr9	4930540M03Rik	MGI:1925275
chr9	Gm7642	MGI:3646872
chr9	Gm5119	MGI:3645058
chr9	Slc36a4	MGI:2442595
chr9	Gm48711	MGI:6098357
chr9	Mtnr1b	MGI:2181726
chr9	Fat3	MGI:2444314
chr9	Gm48726	MGI:6098384
chr9	Gm5611	MGI:3647121
chr9	Gm2594	MGI:3780762
chr9	Gm48846	MGI:6098582
chr9	Gm48848	MGI:6098585
chr9	Gm4977	MGI:3648666
chr9	Gm48849	MGI:6098586
chr9	Gm7680	MGI:3646083
chr9	Gm48850	MGI:6098587
chr9	Gm48856	MGI:6098596
chr9	Gm44498	MGI:5690890
chr9	Gm7692	MGI:3645863
chr9	Chordc1	MGI:1914167
chr9	Gm19178	MGI:5011363
chr9	Naalad2	MGI:1919810
chr9	Gm19174	MGI:5011359
chr9	Ubtfl1	MGI:3588290
chr9	Gm5612	MGI:3647118
chr9	Mbd3l2	MGI:2158460
chr9	Zfp558	MGI:1921681
chr9	Gm22854	MGI:5452631
chr9	Mbd3l1	MGI:1920753
chr9	Muc16	MGI:1920982
chr9	Gm25295	MGI:5455072
chr9	Gm24546	MGI:5454323
chr9	Olfr24	MGI:109311
chr9	Olfr828	MGI:3030662
chr9	Olfr829	MGI:3030663
chr9	Olfr830	MGI:3030664
chr9	Olfr831-ps1	MGI:3030665
chr9	Olfr832	MGI:3030666
chr9	Olfr833-ps1	MGI:3030667
chr9	Olfr834	MGI:3030668
chr9	Gm45814	MGI:5804929
chr9	Olfr835	MGI:3030669
chr9	Olfr836	MGI:3030670
chr9	Olfr837	MGI:3030671
chr9	Olfr838-ps1	MGI:3030672
chr9	Olfr839-ps1	MGI:3030673
chr9	Olfr840-ps1	MGI:3030674
chr9	AC119987.1
chr9	Olfr843	MGI:3030677
chr9	Olfr844	MGI:3030678
chr9	Olfr845	MGI:3030679
chr9	Olfr846	MGI:3030680
chr9	Gm7751	MGI:3643708
chr9	Olfr847	MGI:3030681
chr9	Olfr848-ps1	MGI:3030682
chr9	Gm23048	MGI:5452825
chr9	Olfr849	MGI:3030683
chr9	Olfr850	MGI:3030684
chr9	Olfr851	MGI:3030685
chr9	Olfr852-ps1	MGI:3030686
chr9	Olfr853	MGI:3030687
chr9	Olfr854	MGI:3030688
chr9	Olfr855	MGI:3030689
chr9	Gm45730	MGI:5804845
chr9	Zfp317	MGI:107775
chr9	Olfr856-ps1	MGI:3030690
chr9	Gm7769	MGI:3649110
chr9	Olfr857	MGI:3030691
chr9	Olfr858-ps1	MGI:3030692
chr9	Olfr58	MGI:1333790
chr9	Olfr859	MGI:3030693
chr9	Gm45699	MGI:5804814
chr9	Olfr860	MGI:3030694
chr9	Olfr861-ps1	MGI:3030695
chr9	Olfr862	MGI:3030696
chr9	Olfr77	MGI:2153206
chr9	Gm7808	MGI:3643360
chr9	Olfr863-ps1	MGI:3030697
chr9	Olfr864-ps1	MGI:3030698
chr9	Olfr865-ps1	MGI:3030699
chr9	Olfr866	MGI:3030700
chr9	Gm44395	MGI:5690787
chr9	Gm26231	MGI:5456008
chr9	Olfr867	MGI:3030701
chr9	Olfr868	MGI:3030702
chr9	Olfr869	MGI:3030703
chr9	Olfr870	MGI:3030704
chr9	Gm25914	MGI:5455691
chr9	Gm26290	MGI:5456067
chr9	Olfr871	MGI:3030705
chr9	Olfr872	MGI:3030706
chr9	Gm25425	MGI:5455202
chr9	Olfr39	MGI:1313142
chr9	Olfr873	MGI:3030707
chr9	Olfr18	MGI:109317
chr9	Gm45815	MGI:5804930
chr9	Zfp560	MGI:1915280
chr9	4921534A09Rik	MGI:2444504
chr9	Gm29761	MGI:5588920
chr9	Gm48729	MGI:6098390
chr9	Zfp26	MGI:99173
chr9	Gm48738	MGI:6098404
chr9	Zfp426	MGI:1920248
chr9	Gm23316	MGI:5453093
chr9	Zfp266	MGI:1924769
chr9	Gm46142	MGI:5825779
chr9	Zfp846	MGI:1924012
chr9	Gm48069	MGI:6097398
chr9	Fbxl12os	MGI:1913912
chr9	Fbxl12	MGI:1354738
chr9	Ubl5	MGI:1913427
chr9	Pin1	MGI:1346036
chr9	Olfm2	MGI:3045350
chr9	Col5a3	MGI:1858212
chr9	Gm26274	MGI:5456051
chr9	Rdh8	MGI:2685028
chr9	AC170598.1
chr9	Shfl	MGI:2441788
chr9	Angptl6	MGI:1917976
chr9	Ppan	MGI:2178445
chr9	Gm24067	MGI:5453844
chr9	Gm23008	MGI:5452785
chr9	Gm50491	MGI:6324768
chr9	Eif3g	MGI:1858258
chr9	Dnmt1	MGI:94912
chr9	Mir7081	MGI:5531286
chr9	S1pr2	MGI:99569
chr9	Mrpl4	MGI:2137210
chr9	Icam1	MGI:96392
chr9	Gm47079	MGI:6095803
chr9	Icam4	MGI:1925619
chr9	Icam5	MGI:109430
chr9	Mir1900	MGI:3811415
chr9	Gm26592	MGI:5477086
chr9	Zglp1	MGI:3696042
chr9	Gm49373	MGI:6121591
chr9	Gm38431	MGI:5621316
chr9	Fdx2	MGI:1915415
chr9	Raver1	MGI:1919016
chr9	Mir7082	MGI:5531315
chr9	1700084C06Rik	MGI:1923868
chr9	Tyk2	MGI:1929470
chr9	Cdc37	MGI:109531
chr9	Pde4a	MGI:99558
chr9	Gm16754	MGI:4439678
chr9	Keap1	MGI:1858732
chr9	S1pr5	MGI:2150641
chr9	Gm48303	MGI:6097748
chr9	Atg4d	MGI:2444308
chr9	Kri1	MGI:2384899
chr9	Cdkn2d	MGI:105387
chr9	Ap1m2	MGI:1336974
chr9	Gm39302	MGI:5622187
chr9	Slc44a2	MGI:1915932
chr9	Gm36198	MGI:5595357
chr9	Ilf3	MGI:1339973
chr9	Gm16853	MGI:4439777
chr9	Qtrt1	MGI:1931441
chr9	Dnm2	MGI:109547
chr9	Mir199a-1	MGI:2676863
chr9	Tmed1	MGI:106201
chr9	AB124611	MGI:3043001
chr9	Gm20519	MGI:5141984
chr9	Carm1	MGI:1913208
chr9	Yipf2	MGI:1922016
chr9	Timm29	MGI:1917023
chr9	Gm7904	MGI:3648696
chr9	Mir1946b	MGI:3837217
chr9	Smarca4	MGI:88192
chr9	Gm27373	MGI:5530755
chr9	Gm26511	MGI:5477005
chr9	Ldlr	MGI:96765
chr9	Spc24	MGI:1914879
chr9	Kank2	MGI:2384568
chr9	Dock6	MGI:1914789
chr9	Mir7083	MGI:5531270
chr9	Angptl8	MGI:3643534
chr9	Gm47873	MGI:6097096
chr9	Rab3d	MGI:97844
chr9	Tmem205	MGI:3045495
chr9	Ccdc159	MGI:1914369
chr9	Plppr2	MGI:2384575
chr9	Swsap1	MGI:1914212
chr9	Epor	MGI:95408
chr9	Rgl3	MGI:1918996
chr9	Ccdc151	MGI:1924859
chr9	Prkcsh	MGI:107877
chr9	Elavl3	MGI:109157
chr9	Gm49318	MGI:6121495
chr9	Zfp653	MGI:2442362
chr9	Gm16845	MGI:4439769
chr9	Ecsit	MGI:1349469
chr9	Gm6581	MGI:3648298
chr9	Cnn1	MGI:104979
chr9	Elof1	MGI:1913376
chr9	Mir7084	MGI:5531360
chr9	6530413G14Rik	MGI:1923465
chr9	Acp5	MGI:87883
chr9	Pigyl	MGI:1913518
chr9	Gm18227	MGI:5010412
chr9	Rpl15-ps3	MGI:3782952
chr9	Zfp872	MGI:3588272
chr9	1810064F22Rik	MGI:1917112
chr9	Gm18228	MGI:5010413
chr9	Zfp809	MGI:2143362
chr9	Gm48478	MGI:6097993
chr9	Zfp599	MGI:2679006
chr9	Gm39307	MGI:5622192
chr9	Zfp810	MGI:2384563
chr9	Gm48627	MGI:6098227
chr9	Gm18225	MGI:5010410
chr9	Gm10182	MGI:3704327
chr9	Gm6607	MGI:3645371
chr9	Anln	MGI:1920174
chr9	Gm48646	MGI:6098253
chr9	Gm48652	MGI:6098262
chr9	Rp9	MGI:2157166
chr9	9530077C05Rik	MGI:1915533
chr9	Gm17545	MGI:4937179
chr9	Bbs9	MGI:2442833
chr9	Gm2976	MGI:3781154
chr9	Gm16165	MGI:3802009
chr9	Gm16164	MGI:3802097
chr9	Gm27639	MGI:5531021
chr9	Bmper	MGI:1920480
chr9	Gm3011	MGI:3781189
chr9	Gm47638	MGI:6096712
chr9	Gm3028	MGI:3781206
chr9	Gm47663	MGI:6096752
chr9	Gm47668	MGI:6096762
chr9	Gm47670	MGI:6096764
chr9	Npsr1	MGI:2441738
chr9	Gm47674	MGI:6096770
chr9	Gm15600	MGI:3783047
chr9	Gm10701	MGI:3642532
chr9	Gm22380	MGI:5452157
chr9	Dpy19l1	MGI:1915685
chr9	Gm47772	MGI:6096930
chr9	Dpy19l2	MGI:2444662
chr9	Cypt4	MGI:1916573
chr9	Tbx20	MGI:1888496
chr9	Gm29824	MGI:5588983
chr9	Amd-ps6	MGI:3645413
chr9	Gm48255	MGI:6097670
chr9	Gm18377	MGI:5010562
chr9	Gm23893	MGI:5453670
chr9	E130101E03Rik	MGI:1925240
chr9	Gm48256	MGI:6097671
chr9	Gm10181	MGI:3642432
chr9	Gm10180	MGI:3701608
chr9	Herpud2	MGI:1915393
chr9	Gm29642	MGI:5580348
chr9	Gm8031	MGI:3645020
chr9	Septin7	MGI:1335094
chr9	Gm48272	MGI:6097697
chr9	Gm18891	MGI:5011076
chr9	Gm8049	MGI:3648503
chr9	Eepd1	MGI:1914734
chr9	Gm25861	MGI:5455638
chr9	Gm25346	MGI:5455123
chr9	Gm48330	MGI:6097787
chr9	Gm48331	MGI:6097788
chr9	Gm48337	MGI:6097798
chr9	Gm26190	MGI:5455967
chr9	Gm48362	MGI:6097831
chr9	Gm39312	MGI:5622197
chr9	Gm19113	MGI:5011298
chr9	Gm48373	MGI:6097848
chr9	Gm30313	MGI:5589472
chr9	Gm48393	MGI:6097876
chr9	B3gat1	MGI:1924148
chr9	Glb1l2	MGI:2388283
chr9	Glb1l3	MGI:1918143
chr9	Gm1110	MGI:2685956
chr9	Gm5120	MGI:3646745
chr9	Acad8	MGI:1914198
chr9	Thyn1	MGI:1925112
chr9	Vps26b	MGI:1917656
chr9	Gm48673	MGI:6098292
chr9	Ncapd3	MGI:2142989
chr9	Jam3	MGI:1933825
chr9	Gm48796	MGI:6098500
chr9	Gm48801	MGI:6098508
chr9	Gm48803	MGI:6098512
chr9	Igsf9b	MGI:2685354
chr9	Gm48858	MGI:6098599
chr9	Spata19	MGI:1922719
chr9	Gm48901	MGI:6098669
chr9	Gm18585	MGI:5010770
chr9	Gm8106	MGI:3645535
chr9	Gm48902	MGI:6098671
chr9	Opcml	MGI:97397
chr9	Gm15606	MGI:3783053
chr9	Gm44316	MGI:5690708
chr9	Gm48091	MGI:6097434
chr9	Ntm	MGI:2446259
chr9	Gm15520	MGI:3782967
chr9	Gm15521	MGI:3782968
chr9	Gm19640	MGI:5011825
chr9	Gm47677	MGI:6096776
chr9	Gm26435	MGI:5456212
chr9	Gm30933	MGI:5590092
chr9	Snx19	MGI:1921581
chr9	Gm47714	MGI:6096839
chr9	Rps2-ps12	MGI:3648563
chr9	Gm47716	MGI:6096842
chr9	Gm31013	MGI:5590172
chr9	Gm47717	MGI:6096844
chr9	Adamts15	MGI:2449569
chr9	Adamts8	MGI:1353468
chr9	Gm29724	MGI:5588883
chr9	Zbtb44	MGI:1925123
chr9	Gm17508	MGI:4937142
chr9	St14	MGI:1338881
chr9	Gm16071	MGI:3801777
chr9	Aplp2	MGI:88047
chr9	Gm7244	MGI:3644192
chr9	4930517E14Rik	MGI:5608878
chr9	Prdm10	MGI:2682952
chr9	Nfrkb	MGI:2442410
chr9	Tmem45b	MGI:2384574
chr9	Gm8162	MGI:3644710
chr9	5033425B01Rik	MGI:1921983
chr9	4930434F21Rik	MGI:1921213
chr9	Gm31408	MGI:5590567
chr9	Gm18226	MGI:5010411
chr9	Gm18820	MGI:5011005
chr9	Gm47436	MGI:6096387
chr9	Gm8171	MGI:3644929
chr9	Barx2	MGI:109617
chr9	Gm31497	MGI:5590656
chr9	Gm3756	MGI:3781931
chr9	Gm47465	MGI:6096430
chr9	Tpi-rs4	MGI:98802
chr9	Gm47481	MGI:6096456
chr9	Gm44453	MGI:5690845
chr9	Gm47496	MGI:6096479
chr9	Arhgap32	MGI:2450166
chr9	Gm47536	MGI:6096544
chr9	Kcnj5	MGI:104755
chr9	Gm39317	MGI:5622202
chr9	Kcnj1	MGI:1927248
chr9	Fli1	MGI:95554
chr9	Gm22060	MGI:5451837
chr9	Gm38292	MGI:5611520
chr9	Gm38346	MGI:5611574
chr9	Gm27201	MGI:5521044
chr9	Gm37474	MGI:5610702
chr9	Gm37082	MGI:5610310
chr9	Gm47680	MGI:6096780
chr9	Gm27163	MGI:5521006
chr9	Ets1	MGI:95455
chr9	Gm27240	MGI:5521083
chr9	Gm3331	MGI:3781509
chr9	Gm37167	MGI:5610395
chr9	Gm27162	MGI:5521005
chr9	Gm37192	MGI:5610420
chr9	Gm27166	MGI:5521009
chr9	Gm32171	MGI:5591330
chr9	Gm37758	MGI:5610986
chr9	Gm47775	MGI:6096935
chr9	Gm47777	MGI:6096938
chr9	Gm47778	MGI:6096940
chr9	Gm10698	MGI:3704329
chr9	Gm47784	MGI:6096950
chr9	Gm47785	MGI:6096952
chr9	Gm25439	MGI:5455216
chr9	Gm27165	MGI:5521008
chr9	Gm27164	MGI:5521007
chr9	7630403G23Rik	MGI:1924369
chr9	Gm27161	MGI:5521004
chr9	Gm47858	MGI:6097071
chr9	Kirrel3	MGI:1914953
chr9	Gm38217	MGI:5611445
chr9	Kirrel3os	MGI:3045250
chr9	Gm23702	MGI:5453479
chr9	St3gal4	MGI:1316743
chr9	4930581F22Rik	MGI:1926184
chr9	Dcps	MGI:1916555
chr9	Gm24262	MGI:5454039
chr9	Tirap	MGI:2152213
chr9	Gm39318	MGI:5622203
chr9	Srpr	MGI:1914648
chr9	Foxred1	MGI:2446262
chr9	Fam118b	MGI:1924483
chr9	Rpusd4	MGI:1919239
chr9	4933422A05Rik	MGI:1918383
chr9	Gm5614	MGI:3644422
chr9	Gm33838	MGI:5592997
chr9	2610105M22Rik	MGI:1917703
chr9	Cdon	MGI:1926387
chr9	Gm25630	MGI:5455407
chr9	Gm24188	MGI:5453965
chr9	Gm1113	MGI:2685959
chr9	Ddx25	MGI:1353582
chr9	Pus3	MGI:1914299
chr9	Hyls1	MGI:1924082
chr9	Pate2	MGI:2685692
chr9	Gm6762	MGI:3643568
chr9	Gm10105	MGI:3641746
chr9	Pate4	MGI:1930790
chr9	Pate3	MGI:4936999
chr9	Pate1	MGI:4936886
chr9	Pate10	MGI:4937311
chr9	Pate7	MGI:4937361
chr9	Gm27235	MGI:5521078
chr9	Pate6	MGI:3839961
chr9	Gm36974	MGI:5610202
chr9	Pate5	MGI:3839959
chr9	Gm3428	MGI:3781606
chr9	Pate13	MGI:1925158
chr9	Gm27187	MGI:5521030
chr9	Gm48348	MGI:6097812
chr9	Gm5916	MGI:3643162
chr9	Gm3434	MGI:3781612
chr9	Gm48391	MGI:6097874
chr9	Gm3867	MGI:3782040
chr9	Gm48401	MGI:6097889
chr9	Gm48407	MGI:6097897
chr9	Pate12	MGI:3647831
chr9	Pate11	MGI:3779923
chr9	Gm27160	MGI:5521003
chr9	Pate9	MGI:3647347
chr9	Gm27218	MGI:5521061
chr9	Gm48431	MGI:6097933
chr9	Pate8	MGI:4937323
chr9	Gm49367	MGI:6121581
chr9	Pate14	MGI:3055869
chr9	1700027I24Rik	MGI:1922817
chr9	Gm48443	MGI:6097953
chr9	Acrv1	MGI:104590
chr9	Chek1	MGI:1202065
chr9	Stt3a	MGI:105124
chr9	Gm26787	MGI:5477281
chr9	Ei24	MGI:108090
chr9	Gm27219	MGI:5521062
chr9	Fez1	MGI:2670976
chr9	Pknox2	MGI:2445415
chr9	Gm3896	MGI:3782069
chr9	n-R5s82	MGI:4421930
chr9	Gm48716	MGI:6098365
chr9	Gm48717	MGI:6098367
chr9	Gm25273	MGI:5455050
chr9	Tmem218	MGI:1913529
chr9	Slc37a2	MGI:1929693
chr9	Gm10177	MGI:3704330
chr9	Gm48081	MGI:6097419
chr9	Gm47633	MGI:6096704
chr9	Gm47640	MGI:6096715
chr9	Gm18329	MGI:5010514
chr9	Ccdc15	MGI:2444488
chr9	Gm47643	MGI:6096720
chr9	Gm34885	MGI:5594044
chr9	Gm47652	MGI:6096735
chr9	Hepacam	MGI:1920177
chr9	Robo4	MGI:1921394
chr9	Robo3	MGI:1343102
chr9	Gm47945	MGI:6097212
chr9	Msantd2	MGI:2384579
chr9	Gm47963	MGI:6097241
chr9	Esam	MGI:1916774
chr9	Vsig2	MGI:1928009
chr9	Nrgn	MGI:1927184
chr9	Siae	MGI:104803
chr9	Spa17	MGI:1333778
chr9	Tbrg1	MGI:1100877
chr9	Panx3	MGI:1918881
chr9	Gm8343	MGI:3649108
chr9	Tpt1-ps5	MGI:2664999
chr9	Olfr160	MGI:1931271
chr9	Olfr151	MGI:2661338
chr9	Olfr874	MGI:3030708
chr9	Olfr875	MGI:3030709
chr9	Olfr876	MGI:3030710
chr9	Gm24764	MGI:5454541
chr9	Gm47005	MGI:6095683
chr9	Olfr877	MGI:3030711
chr9	Olfr145	MGI:2177528
chr9	Gm6796	MGI:3646260
chr9	Olfr878	MGI:3030712
chr9	Olfr879-ps1	MGI:3030713
chr9	Olfr880-ps1	MGI:3030714
chr9	Olfr881	MGI:3030715
chr9	Gm45701	MGI:5804816
chr9	Olfr882-ps1	MGI:3030716
chr9	Olfr883	MGI:3030717
chr9	Olfr884	MGI:3030718
chr9	Olfr885	MGI:3030719
chr9	Olfr886-ps1	MGI:3030720
chr9	Olfr887	MGI:3030721
chr9	Olfr888	MGI:3030722
chr9	Olfr889	MGI:3030723
chr9	Olfr890	MGI:3030724
chr9	Olfr891	MGI:3030725
chr9	Gm17798	MGI:5009984
chr9	Olfr892-ps1	MGI:3030726
chr9	Olfr893	MGI:3030727
chr9	Olfr894	MGI:3030728
chr9	Olfr143	MGI:2177526
chr9	Olfr895	MGI:3030729
chr9	Olfr896-ps1	MGI:3030730
chr9	Olfr897-ps1	MGI:3030731
chr9	Olfr25	MGI:109310
chr9	Olfr898	MGI:3030732
chr9	Olfr250	MGI:3030084
chr9	Olfr251	MGI:3030085
chr9	Olfr147	MGI:2660712
chr9	Olfr901	MGI:3030735
chr9	Olfr902	MGI:3030736
chr9	Olfr1543-ps1	MGI:3031377
chr9	Olfr904	MGI:3030738
chr9	Olfr905	MGI:3030739
chr9	Olfr906	MGI:3030740
chr9	Olfr907	MGI:3030741
chr9	Gm23271	MGI:5453048
chr9	Olfr908	MGI:3030742
chr9	Olfr911-ps1	MGI:3030745
chr9	Olfr910	MGI:3030744
chr9	Olfr912	MGI:3030746
chr9	Olfr913	MGI:3030747
chr9	Olfr914	MGI:3030748
chr9	Olfr915	MGI:3030749
chr9	Gm49385	MGI:6121609
chr9	Olfr916	MGI:3030750
chr9	Gm47449	MGI:6096406
chr9	Olfr917	MGI:3030751
chr9	Gm47458	MGI:6096420
chr9	Olfr918	MGI:3030752
chr9	Gm5010	MGI:3646843
chr9	Olfr919	MGI:3030753
chr9	Vwa5a	MGI:1915026
chr9	Olfr920	MGI:3030754
chr9	Gm47347	MGI:6096245
chr9	Olfr921	MGI:3030755
chr9	Gm19709	MGI:5011894
chr9	Olfr922	MGI:3030756
chr9	Olfr923	MGI:3030757
chr9	Olfr924	MGI:3030758
chr9	Olfr26	MGI:109309
chr9	Olfr925-ps1	MGI:3030759
chr9	Olfr926	MGI:3030760
chr9	Olfr927-ps1	MGI:3030761
chr9	Olfr928-ps1	MGI:3030762
chr9	Olfr929-ps1	MGI:3030763
chr9	Olfr930	MGI:3030764
chr9	Gm20953	MGI:5434308
chr9	Olfr931-ps1	MGI:3030765
chr9	CT025680.1
chr9	Olfr933	MGI:3030767
chr9	Olfr934	MGI:3030768
chr9	Olfr935	MGI:3030769
chr9	Olfr146	MGI:2660711
chr9	Olfr936	MGI:3030770
chr9	Gm25529	MGI:5455306
chr9	Olfr937	MGI:3030771
chr9	Gm8543	MGI:3648878
chr9	Gm25032	MGI:5454809
chr9	Olfr938	MGI:3030772
chr9	AC073947.1
chr9	Gm47085	MGI:6095812
chr9	Olfr941-ps1	MGI:3030775
chr9	Olfr27	MGI:109308
chr9	Olfr942-ps1	MGI:3030776
chr9	Olfr943	MGI:3030777
chr9	Gm47100	MGI:6095835
chr9	Olfr944	MGI:3030778
chr9	Olfr1537	MGI:3031371
chr9	Olfr945	MGI:3030779
chr9	Olfr946-ps1	MGI:3030780
chr9	Olfr947-ps1	MGI:3030781
chr9	Olfr948	MGI:3030782
chr9	Gm21041	MGI:5434396
chr9	Olfr949-ps1	MGI:3030783
chr9	Olfr950-ps1	MGI:3030784
chr9	Olfr951	MGI:3030785
chr9	Olfr952	MGI:3030786
chr9	Olfr953-ps1	MGI:3030787
chr9	Olfr954	MGI:3030788
chr9	Olfr955	MGI:3030789
chr9	Olfr956-ps1	MGI:3030790
chr9	Olfr44	MGI:1333829
chr9	Olfr957	MGI:3030791
chr9	Gm24278	MGI:5454055
chr9	Olfr958	MGI:3030792
chr9	Olfr959	MGI:3030793
chr9	AW551984	MGI:2143322
chr9	Olfr148	MGI:2660713
chr9	Olfr960	MGI:3030794
chr9	Olfr961	MGI:3030795
chr9	Olfr962-ps1	MGI:3030796
chr9	Olfr963	MGI:3030797
chr9	Olfr964-ps1	MGI:3030798
chr9	Olfr149	MGI:2660716
chr9	Olfr965	MGI:3030799
chr9	Olfr966-ps1	MGI:3030800
chr9	Olfr150	MGI:2659178
chr9	Olfr967	MGI:3030801
chr9	Olfr968	MGI:3030802
chr9	Olfr969	MGI:3030803
chr9	Olfr970	MGI:3030804
chr9	Gm47219	MGI:6096029
chr9	Olfr971	MGI:3030805
chr9	Olfr972	MGI:3030806
chr9	Olfr229	MGI:3030063
chr9	Gm47229	MGI:6096043
chr9	Olfr974	MGI:3030808
chr9	Olfr975	MGI:3030809
chr9	Olfr976	MGI:3030810
chr9	Olfr977-ps1	MGI:3030811
chr9	Olfr978	MGI:3030812
chr9	Olfr979	MGI:3030813
chr9	Olfr980	MGI:3030814
chr9	Olfr981	MGI:3030815
chr9	Gm18892	MGI:5011077
chr9	1700001J11Rik	MGI:1919474
chr9	Olfr982	MGI:3030816
chr9	Olfr983	MGI:3030817
chr9	Olfr984	MGI:3030818
chr9	Olfr985	MGI:3030819
chr9	Tmem225	MGI:1922917
chr9	Olfr986	MGI:3030820
chr9	Zfp202	MGI:1933401
chr9	Scn3b	MGI:1918882
chr9	Gm47266	MGI:6096101
chr9	Gramd1b	MGI:1925037
chr9	1700110K17Rik	MGI:1920808
chr9	Gm48129	MGI:6097488
chr9	Gm48127	MGI:6097485
chr9	Gm48114	MGI:6097467
chr9	Gm5055	MGI:3645061
chr9	Gm17540	MGI:4937174
chr9	Gm35177	MGI:5594336
chr9	Gm48277	MGI:6097706
chr9	Gm48284	MGI:6097718
chr9	Gm35371	MGI:5594530
chr9	Gm21915	MGI:5434079
chr9	Gm48288	MGI:6097726
chr9	Clmp	MGI:1918816
chr9	Gm48294	MGI:6097733
chr9	Gm16095	MGI:3801984
chr9	Gm48293	MGI:6097731
chr9	Gm16096	MGI:3801985
chr9	Hspa8	MGI:105384
chr9	Snord14c	MGI:97971
chr9	Snord14d	MGI:3851602
chr9	Snord14e	MGI:3851606
chr9	Gm48565	MGI:6098124
chr9	Bsx	MGI:2669849
chr9	Jhy	MGI:1918239
chr9	Gm18586	MGI:5010771
chr9	Crtam	MGI:1859822
chr9	Ubash3b	MGI:1920078
chr9	Gm48611	MGI:6098198
chr9	Gm35657	MGI:5594816
chr9	Gm6885	MGI:3643835
chr9	1700063D05Rik	MGI:1925750
chr9	Gm48710	MGI:6098355
chr9	Mir100hg	MGI:1920394
chr9	Gm25401	MGI:5455178
chr9	Gm48742	MGI:6098410
chr9	Gm48739	MGI:6098405
chr9	Gm49317	MGI:6121493
chr9	Gm48736	MGI:6098401
chr9	Mir100	MGI:3619057
chr9	Mirlet7a-2	MGI:3619049
chr9	Gm48740	MGI:6098406
chr9	Gm28119	MGI:5578825
chr9	Mir125b-1	MGI:2676810
chr9	Gm48737	MGI:6098402
chr9	Gm8707	MGI:3643201
chr9	Gm48784	MGI:6098483
chr9	Gm35835	MGI:5594994
chr9	AC160966.1
chr9	Gm35940	MGI:5595099
chr9	Gm48814	MGI:6098528
chr9	Gm40513	MGI:5623398
chr9	Sorl1	MGI:1202296
chr9	Gm16214	MGI:3801724
chr9	Gm39321	MGI:5622206
chr9	4930546K05Rik	MGI:1925444
chr9	Sc5d	MGI:1353611
chr9	Gm36435	MGI:5595594
chr9	Gm26272	MGI:5456049
chr9	Tecta	MGI:109575
chr9	Gm47629	MGI:6096698
chr9	Tbcel	MGI:1925543
chr9	Gm44311	MGI:5690703
chr9	Gm16322	MGI:3826609
chr9	Grik4	MGI:95817
chr9	Gm24420	MGI:5454197
chr9	Gm27509	MGI:5530891
chr9	Gm47931	MGI:6097192
chr9	Arhgef12	MGI:1916882
chr9	Gm5831	MGI:3779529
chr9	Tlcd5	MGI:2685030
chr9	Pou2f3	MGI:102565
chr9	Rpl26-ps6	MGI:3648682
chr9	Oaf	MGI:94852
chr9	D630033O11Rik	MGI:2685434
chr9	Trim29	MGI:1919419
chr9	Gm36799	MGI:5595958
chr9	Gm47475	MGI:6096446
chr9	Gm28215	MGI:5578921
chr9	Gm36855	MGI:5596014
chr9	Gm29909	MGI:5589068
chr9	Gm29961	MGI:5589120
chr9	Gm5364	MGI:3646198
chr9	Gm30015	MGI:5589174
chr9	Gm47542	MGI:6096552
chr9	Nectin1	MGI:1926483
chr9	Gm23326	MGI:5453103
chr9	Gm30373	MGI:5589532
chr9	Gm10688	MGI:3642688
chr9	E230034D01Rik	MGI:2445211
chr9	Gm47345	MGI:6096241
chr9	Gm39323	MGI:5622208
chr9	Thy1	MGI:98747
chr9	Gm49380	MGI:6121601
chr9	Gm39325	MGI:5622210
chr9	Usp2	MGI:1858178
chr9	Rnf26	MGI:2388131
chr9	Mfrp	MGI:2385957
chr9	C1qtnf5	MGI:2385958
chr9	Gm20444	MGI:5141909
chr9	Gm47327	MGI:6096213
chr9	Gm26737	MGI:5477231
chr9	Gm10687	MGI:3642689
chr9	Mcam	MGI:1933966
chr9	Cbl	MGI:88279
chr9	5830462O15Rik	MGI:1923360
chr9	Gm47255	MGI:6096085
chr9	Ccdc153	MGI:2448587
chr9	Pdzd3	MGI:2429554
chr9	Nlrx1	MGI:2429611
chr9	Gm10686	MGI:3704331
chr9	Abcg4	MGI:1890594
chr9	Gm48604	MGI:6098186
chr9	Hinfp	MGI:2429620
chr9	C2cd2l	MGI:1919014
chr9	Dpagt1	MGI:1196396
chr9	Gm48853	MGI:6098590
chr9	H2ax	MGI:102688
chr9	Gm44335	MGI:5690727
chr9	Hmbs	MGI:96112
chr9	Vps11	MGI:1918982
chr9	Gm22141	MGI:5451918
chr9	Gm10080	MGI:3710529
chr9	9430081H08Rik	MGI:1924680
chr9	Hyou1	MGI:108030
chr9	Gm26306	MGI:5456083
chr9	Slc37a4	MGI:1316650
chr9	Mir7085	MGI:5530805
chr9	Trappc4	MGI:1926211
chr9	Rps25	MGI:1922867
chr9	Ccdc84	MGI:2685960
chr9	Gm47186	MGI:6095975
chr9	Foxr1	MGI:2685961
chr9	Upk2	MGI:98913
chr9	Gm9830	MGI:3704332
chr9	C030014I23Rik	MGI:1924631
chr9	Gm22540	MGI:5452317
chr9	Gm47204	MGI:6096003
chr9	Gm47205	MGI:6096005
chr9	Bcl9l	MGI:1933114
chr9	Cxcr5	MGI:103567
chr9	Gm47230	MGI:6096044
chr9	Gm47231	MGI:6096046
chr9	Gm47232	MGI:6096048
chr9	Ddx6	MGI:104976
chr9	Gm30671	MGI:5589830
chr9	E030022I16Rik	MGI:2444690
chr9	Gm47234	MGI:6096052
chr9	Gm47238	MGI:6096059
chr9	Gm3953	MGI:3782127
chr9	BC049987	MGI:3039606
chr9	Treh	MGI:1926230
chr9	Phldb1	MGI:2143230
chr9	Gm47239	MGI:6096060
chr9	Gm24166	MGI:5453943
chr9	Arcn1	MGI:2387591
chr9	Gm48562	MGI:6098119
chr9	Ift46	MGI:1923818
chr9	Tmem25	MGI:1918937
chr9	Gm48702	MGI:6098340
chr9	Ttc36	MGI:2384760
chr9	Kmt2a	MGI:96995
chr9	Gm48314	MGI:6097766
chr9	Gm39326	MGI:5622211
chr9	Gm26249	MGI:5456026
chr9	Atp5l	MGI:1351597
chr9	Gm30934	MGI:5590093
chr9	Ube4a	MGI:2154580
chr9	Gm19121	MGI:5011306
chr9	Cd3g	MGI:88333
chr9	Cd3d	MGI:88331
chr9	Cd3e	MGI:88332
chr9	Gm48719	MGI:6098371
chr9	Gm48720	MGI:6098373
chr9	Mpzl2	MGI:1289160
chr9	Gm48840	MGI:6098571
chr9	Mpzl3	MGI:2442647
chr9	Jaml	MGI:2685484
chr9	Gm10684	MGI:3641851
chr9	Gm47596	MGI:6096646
chr9	Scn2b	MGI:106921
chr9	Scn4b	MGI:2687406
chr9	Gm39327	MGI:5622212
chr9	Tmprss4	MGI:2384877
chr9	Gm17099	MGI:4937926
chr9	BC049352	MGI:3040681
chr9	Il10ra	MGI:96538
chr9	Gm20612	MGI:5313059
chr9	Mir7086	MGI:5531025
chr9	Gm47964	MGI:6097243
chr9	Lncbate3	MGI:1919479
chr9	Tmprss13	MGI:2682935
chr9	Fxyd6	MGI:1890226
chr9	Fxyd2	MGI:1195260
chr9	Gm48135	MGI:6097497
chr9	4833428L15Rik	MGI:1921852
chr9	Dscaml1	MGI:2150309
chr9	Gm22069	MGI:5451846
chr9	Cep164	MGI:2384878
chr9	2610028D06Rik	MGI:1923609
chr9	Gm7286	MGI:3645875
chr9	Bace1	MGI:1346542
chr9	Gm16536	MGI:4414956
chr9	Gm49338	MGI:6121528
chr9	Rnf214	MGI:2444451
chr9	Gm24646	MGI:5454423
chr9	Pcsk7	MGI:107421
chr9	Tagln	MGI:106012
chr9	Gm48529	MGI:6098068
chr9	Sidt2	MGI:2446134
chr9	Mir7087	MGI:5530655
chr9	A830035O19Rik	MGI:3704334
chr9	Pafah1b2	MGI:108415
chr9	Sik3	MGI:2446296
chr9	Apoa1	MGI:88049
chr9	Apoc3	MGI:88055
chr9	Gm47528	MGI:6096530
chr9	Apoa4	MGI:88051
chr9	Gm10680	MGI:3704335
chr9	Apoa5	MGI:1913363
chr9	Gm47544	MGI:6096556
chr9	Zpr1	MGI:1330262
chr9	Bud13	MGI:2443443
chr9	4931429L15Rik	MGI:1921611
chr9	Gm39329	MGI:5622214
chr9	4930448E22Rik	MGI:1921931
chr9	Gm31374	MGI:5590533
chr9	Gm47141	MGI:6095902
chr9	Gm47144	MGI:6095907
chr9	Gm31432	MGI:5590591
chr9	Gm22659	MGI:5452436
chr9	Gm48945	MGI:6118267
chr9	Gm22805	MGI:5452582
chr9	Gm31557	MGI:5590716
chr9	Gm8863	MGI:3644829
chr9	Gm31614	MGI:5590773
chr9	2900052N01Rik	MGI:1920290
chr9	Gm47153	MGI:6095921
chr9	Gm4791	MGI:3779436
chr9	Gm31698	MGI:5590857
chr9	Gm31816	MGI:5590975
chr9	Gm47160	MGI:6095933
chr9	Gm47161	MGI:6095935
chr9	Gm22286	MGI:5452063
chr9	Cadm1	MGI:1889272
chr9	Gm47198	MGI:6095994
chr9	Gm47197	MGI:6095992
chr9	Gm47213	MGI:6096019
chr9	Gm47215	MGI:6096022
chr9	Gm47236	MGI:6096056
chr9	A730065G17Rik	MGI:3588275
chr9	Gm40518	MGI:5623403
chr9	Nxpe4	MGI:1924792
chr9	Nxpe2	MGI:1925502
chr9	Nxpe1-ps	MGI:3646632
chr9	Gm5616	MGI:3646416
chr9	Rexo2	MGI:1888981
chr9	Rbm7	MGI:1914260
chr9	Gm5617	MGI:3643566
chr9	Gm23653	MGI:5453430
chr9	Nnmt	MGI:1099443
chr9	Zbtb16	MGI:103222
chr9	Gm32335	MGI:5591494
chr9	Htr3a	MGI:96282
chr9	Htr3b	MGI:1861899
chr9	Usp28	MGI:2442293
chr9	Cldn25-ps	MGI:3642767
chr9	1700042D02Rik	MGI:1920587
chr9	Zw10	MGI:1349478
chr9	Tmprss5	MGI:1933407
chr9	Gm4894	MGI:3646156
chr9	Drd2	MGI:94924
chr9	Ankk1	MGI:3045301
chr9	Ttc12	MGI:2444588
chr9	Ncam1	MGI:97281
chr9	Gm11149	MGI:3642683
chr15	Mafa	MGI:2673307
chr15	Zc3h3	MGI:2663721
chr15	Gm23747	MGI:5453524
chr15	Gm9568	MGI:3779978
chr15	Gsdmd	MGI:1916396
chr15	Mroh6	MGI:5011755
chr15	Naprt	MGI:2442664
chr15	Eef1d	MGI:1913906
chr15	Tigd5	MGI:2145902
chr15	Pycrl	MGI:1913444
chr15	Tsta3	MGI:98857
chr15	Zfp623	MGI:1926084
chr15	Eif2s3x-ps1	MGI:1349404
chr15	Zfp707	MGI:1916270
chr15	Ccdc166	MGI:1925902
chr15	Mapk15	MGI:2652894
chr15	Fam83h	MGI:2145900
chr15	Iqank1	MGI:3588184
chr15	Gm23027	MGI:5452804
chr15	Scrib	MGI:2145950
chr15	Mir6952	MGI:5531330
chr15	Puf60	MGI:1915209
chr15	Gm48952	MGI:6118279
chr15	Nrbp2	MGI:2385017
chr15	Gm41349	MGI:5624234
chr15	Eppk1	MGI:2386306
chr15	BC024139	MGI:2442591
chr15	Gm19945	MGI:5012130
chr15	Plec	MGI:1277961
chr15	Gm25720	MGI:5455497
chr15	Mir1942	MGI:3836981
chr15	Parp10	MGI:3712326
chr15	Grina	MGI:1913418
chr15	Mir6953	MGI:5531120
chr15	Mirt2	MGI:3642813
chr15	Mirt2	MGI:3642813
chr15	Spatc1	MGI:1921531
chr15	Mir3079	MGI:4834252
chr15	Smpd5	MGI:3709877
chr15	Oplah	MGI:1922725
chr15	Exosc4	MGI:1923576
chr15	Gpaa1	MGI:1202392
chr15	Rps6-ps1	MGI:3809093
chr15	Cyc1	MGI:1913695
chr15	Sharpin	MGI:1913331
chr15	Maf1	MGI:1916127
chr15	Gm35339	MGI:5594498
chr15	Hgh1	MGI:1930628
chr15	Tssk5	MGI:1920792
chr15	Mroh1	MGI:2442558
chr15	Mir6954	MGI:5531152
chr15	Bop1	MGI:1334460
chr15	Scx	MGI:102934
chr15	Hsf1	MGI:96238
chr15	Dgat1	MGI:1333825
chr15	Scrt1	MGI:2176606
chr15	Gm49550	MGI:6155258
chr15	Tmem249	MGI:3647471
chr15	Fbxl6	MGI:1354705
chr15	Slc52a2	MGI:1289288
chr15	Adck5	MGI:2679274
chr15	Gm49413	MGI:6155041
chr15	5730521K06Rik	MGI:1917889
chr15	Cpsf1	MGI:2679722
chr15	Slc39a4	MGI:1919277
chr15	Vps28	MGI:1914164
chr15	Tonsl	MGI:1919999
chr15	Cyhr1	MGI:1859320
chr15	Kifc2	MGI:109187
chr15	Foxh1	MGI:1347465
chr15	Ppp1r16a	MGI:1920312
chr15	Gpt	MGI:95802
chr15	Mfsd3	MGI:1916822
chr15	Recql4	MGI:1931028
chr15	Lrrc14	MGI:2445060
chr15	Lrrc24	MGI:3605040
chr15	C030006K11Rik	MGI:1925941
chr15	Arhgap39	MGI:107858
chr15	Gm17271	MGI:4936905
chr15	Zfp251	MGI:1918841
chr15	Zfp7	MGI:99208
chr15	Gm49527	MGI:6155227
chr15	Commd5	MGI:1913648
chr15	Rpl8	MGI:1350927
chr15	Zfp647	MGI:3052806
chr15	Gm18283	MGI:5010468
chr15	1110038F14Rik	MGI:2152337
chr15	Gm35933	MGI:5595092
chr15	Gm49540	MGI:6155243
chr15	Mb	MGI:96922
chr15	Apol6	MGI:1919189
chr15	Gm24753	MGI:5454530
chr15	Rbfox2	MGI:1933973
chr15	1700109K24Rik	MGI:1921553
chr15	4833412C15Rik	MGI:1921863
chr15	Gm49411	MGI:6155037
chr15	Gm24056	MGI:5453833
chr15	Gm49436	MGI:6155077
chr15	Gm3787	MGI:3781960
chr15	Apol7a	MGI:1923011
chr15	Gm20688	MGI:5313135
chr15	Apol9a	MGI:3606001
chr15	Apol7b	MGI:3583950
chr15	4930571N24Rik	MGI:1925474
chr15	Gm6506	MGI:3645107
chr15	Gm49551	MGI:6155259
chr15	Apol10a	MGI:3036238
chr15	Apol11a	MGI:3649094
chr15	Apol7c	MGI:1920912
chr15	1700025B11Rik	MGI:1923659
chr15	Apol10b	MGI:3043522
chr15	Gm36245	MGI:5595404
chr15	Gm8221	MGI:3779789
chr15	Apol11b	MGI:3036248
chr15	Apol10c-ps	MGI:3646982
chr15	Gm49407	MGI:6155032
chr15	Apol7e	MGI:3704456
chr15	Gm8233	MGI:3646977
chr15	Gm18911	MGI:5011096
chr15	Gm36329	MGI:5595488
chr15	Apol9b	MGI:1919148
chr15	Gm49410	MGI:6155035
chr15	Apol8	MGI:2444921
chr15	Myh9	MGI:107717
chr15	Gm22107	MGI:5451884
chr15	Txn2	MGI:1929468
chr15	Foxred2	MGI:106315
chr15	Eif3d	MGI:1933181
chr15	Gm17638	MGI:4937272
chr15	Cacng2	MGI:1316660
chr15	A730060N03Rik	MGI:2444190
chr15	Ift27	MGI:1914292
chr15	Gm49694	MGI:6215148
chr15	Pvalb	MGI:97821
chr15	Ncf4	MGI:109186
chr15	Csf2rb2	MGI:1339760
chr15	Mir7676-1	MGI:5530982
chr15	Csf2rb	MGI:1339759
chr15	Mir7676-2	MGI:5531172
chr15	Gm26329	MGI:5456106
chr15	Tex33	MGI:1920626
chr15	Gm49481	MGI:6155153
chr15	Tst	MGI:98852
chr15	Mpst	MGI:2179733
chr15	Gm36644	MGI:5595803
chr15	Kctd17	MGI:1920094
chr15	Tmprss6	MGI:1919003
chr15	Il2rb	MGI:96550
chr15	C1qtnf6	MGI:1919959
chr15	Gm49490	MGI:6155166
chr15	Sstr3	MGI:98329
chr15	Gm6723	MGI:3648054
chr15	Rac2	MGI:97846
chr15	Gm36738	MGI:5595897
chr15	Cyth4	MGI:2441702
chr15	Elfn2	MGI:3608416
chr15	1700041B01Rik	MGI:1925873
chr15	Mfng	MGI:1095404
chr15	Card10	MGI:2146012
chr15	Gm7318	MGI:3648501
chr15	Cdc42ep1	MGI:1929763
chr15	Lgals2	MGI:895068
chr15	Gm26634	MGI:5477128
chr15	Gga1	MGI:2146207
chr15	Mir6955	MGI:5531151
chr15	Gm49510	MGI:6155200
chr15	Sh3bp1	MGI:104603
chr15	1700027A07Rik	MGI:1917246
chr15	Pdxp	MGI:1919282
chr15	Lgals1	MGI:96777
chr15	Nol12	MGI:2146285
chr15	Triobp	MGI:1349410
chr15	Gm10865	MGI:3641626
chr15	Mir6956	MGI:5531262
chr15	Gm17753	MGI:5009838
chr15	Gm49544	MGI:6155250
chr15	H1f0	MGI:95893
chr15	Gcat	MGI:1349389
chr15	Gcat	MGI:1349389
chr15	Galr3	MGI:1329003
chr15	Gm3924	MGI:3782098
chr15	Ankrd54	MGI:2444209
chr15	Gm49471	MGI:6155136
chr15	Eif3l	MGI:2386251
chr15	Gm25072	MGI:5454849
chr15	Micall1	MGI:105870
chr15	1700088E04Rik	MGI:1920774
chr15	Polr2f	MGI:1349393
chr15	Sox10	MGI:98358
chr15	Gm10863	MGI:3641623
chr15	Pick1	MGI:894645
chr15	Gm49486	MGI:6155161
chr15	Slc16a8	MGI:1929519
chr15	Lgals1-ps2	MGI:4938036
chr15	Baiap2l2	MGI:2652819
chr15	Pla2g6	MGI:1859152
chr15	Gm20420	MGI:5141885
chr15	Maff	MGI:96910
chr15	Tmem184b	MGI:2445179
chr15	Mir1943	MGI:3836982
chr15	Csnk1e	MGI:1351660
chr15	Gm16059	MGI:3802029
chr15	Gm44302	MGI:5690694
chr15	Gm49593	MGI:6214998
chr15	Kcnj4	MGI:104743
chr15	Gm49552	MGI:6155260
chr15	Kdelr3	MGI:2145953
chr15	Ddx17	MGI:1914290
chr15	Dmc1	MGI:105393
chr15	Gm27903	MGI:5531285
chr15	Fam227a	MGI:1922979
chr15	Cby1	MGI:1920989
chr15	Tomm22	MGI:2450248
chr15	Josd1	MGI:1921408
chr15	Gm49520	MGI:6155215
chr15	Gtpbp1	MGI:109443
chr15	n-R5s40	MGI:4421885
chr15	Sun2	MGI:2443011
chr15	Gm16575	MGI:4414995
chr15	Gm16576	MGI:4414996
chr15	Dnal4	MGI:1859217
chr15	Nptxr	MGI:1920590
chr15	Npcd	MGI:3845555
chr15	Cbx6	MGI:3512628
chr15	Gm10856	MGI:3641730
chr15	Gm49412	MGI:6155039
chr15	AC113595.1
chr15	Apobec3	MGI:1933111
chr15	Cbx7	MGI:1196439
chr15	Pdgfb	MGI:97528
chr15	Mir7213	MGI:5530759
chr15	Gm41361	MGI:5624246
chr15	Rpl3	MGI:1351605
chr15	Snord83b	MGI:3819557
chr15	Gm22077	MGI:5451854
chr15	Snord43	MGI:3819534
chr15	Gm24204	MGI:5453981
chr15	Syngr1	MGI:1328323
chr15	Tab1	MGI:1913763
chr15	Mgat3	MGI:104532
chr15	4930588D02Rik	MGI:1925476
chr15	Gm8375	MGI:3644819
chr15	Mief1	MGI:2146020
chr15	AC140267.1
chr15	Atf4	MGI:88096
chr15	Rps19bp1	MGI:1913788
chr15	Cacna1i	MGI:2178051
chr15	Gm31369	MGI:5590528
chr15	Enthd1	MGI:2686088
chr15	Gm23220	MGI:5452997
chr15	Gm19141	MGI:5011326
chr15	Grap2	MGI:1333842
chr15	Gm49553	MGI:6155262
chr15	Mir6957	MGI:5531277
chr15	Fam83f	MGI:2146227
chr15	A430088P11Rik	MGI:3605804
chr15	Tnrc6b	MGI:2443730
chr15	Gm49512	MGI:6155203
chr15	Mir5113	MGI:4950433
chr15	Adsl	MGI:103202
chr15	Gm6612	MGI:3648604
chr15	Sgsm3	MGI:1916329
chr15	Gm31462	MGI:5590621
chr15	Mrtfa	MGI:2384495
chr15	Gm25131	MGI:5454908
chr15	Gm49522	MGI:6155218
chr15	4930483J18Rik	MGI:1914888
chr15	Gm49537	MGI:6155239
chr15	Mchr1	MGI:2180756
chr15	8430426J06Rik	MGI:1925352
chr17	Gm7450	MGI:3647897
chr17	Gm3507	MGI:3781684
chr17	4933401D09Rik	MGI:1918258
chr17	Chd1	MGI:88393
chr17	Rgmb	MGI:1916049
chr17	Gm3292	MGI:3781470
chr17	Gm25598	MGI:5455375
chr17	Eif3s6-ps3	MGI:103213
chr17	Gm49777	MGI:6215293
chr17	Gm49778	MGI:6215294
chr17	Gm46610	MGI:5826247
chr17	Gm4786	MGI:3644879
chr17	Gm3320	MGI:3781498
chr17	Gm7477	MGI:3648571
chr17	Gm5223	MGI:3644871
chr17	Gm6705	MGI:3648191
chr17	Gm49775	MGI:6215290
chr17	Gm7483	MGI:3644061
chr17	BC002059	MGI:2384864
chr17	Zfp960	MGI:3052731
chr17	Zfp97	MGI:105921
chr17	Gm5165	MGI:3646034
chr17	Gm6712	MGI:3645888
chr17	AC154200.1
chr17	Oaz1-ps	MGI:108188
chr17	Riok2	MGI:1914295
chr17	Gm26873	MGI:5477367
chr17	Lix1	MGI:1913893
chr17	Gm5232	MGI:3646457
chr17	Lnpep	MGI:2387123
chr17	Gm49784	MGI:6215305
chr17	Gm7513	MGI:3643010
chr17	Gm49787	MGI:6215311
chr17	Vmn2r90	MGI:3645076
chr17	Gm23837	MGI:5453614
chr17	Spaca6	MGI:1922452
chr17	Mir99b	MGI:2676913
chr17	Gm25927	MGI:5455704
chr17	Mirlet7e	MGI:2676797
chr17	Mir125a	MGI:2676809
chr17	Has1	MGI:106590
chr17	Fpr1	MGI:107443
chr17	Fpr2	MGI:1278319
chr17	Fpr3	MGI:1194495
chr17	Gm7531	MGI:3644433
chr17	Gm7535	MGI:3644434
chr17	Gm5966	MGI:3648615
chr17	Gm5966	MGI:3648615
chr17	Fpr-rs5	MGI:1278316
chr17	Fpr-rs4	MGI:1278317
chr17	Vmn2r124	MGI:3761531
chr17	Vmn2r91	MGI:3645072
chr17	Vmn2r92	MGI:3761352
chr17	Vmn2r94	MGI:3648050
chr17	Vmn2r93	MGI:3645591
chr17	Vmn2r95	MGI:3761354
chr17	Gm49963	MGI:6270688
chr17	Vmn2r-ps114	MGI:3761532
chr17	Vmn2r96	MGI:3644514
chr17	Vmn2r-ps115	MGI:3761533
chr17	Vmn2r-ps116	MGI:3761534
chr17	Vmn2r-ps117	MGI:3761535
chr17	Vmn2r97	MGI:3645271
chr17	Vmn2r-ps118	MGI:3761536
chr17	Vmn2r98	MGI:3647977
chr17	Vmn2r127	MGI:3761537
chr17	Gm49753	MGI:6215251
chr17	Gm49752	MGI:6215250
chr17	Vmn2r-ps120	MGI:3761538
chr17	Vmn2r99	MGI:3644540
chr17	4930549P19Rik	MGI:1922614
chr17	Vmn2r-ps121	MGI:3761539
chr17	Vmn2r100	MGI:3648026
chr17	Vmn2r101	MGI:3648468
chr17	Vmn2r102	MGI:3647786
chr17	Vmn2r-ps122	MGI:3761606
chr17	Vmn2r103	MGI:3644032
chr17	Vmn2r-ps123	MGI:3761608
chr17	Vmn2r-ps124	MGI:3761610
chr17	Vmn2r-ps125	MGI:3761611
chr17	Vmn2r104	MGI:1316665
chr17	Gm3547	MGI:3781724
chr17	Vmn2r-ps126	MGI:3761612
chr17	Fpr-rs7	MGI:2448177
chr17	Vmn1r-ps139	MGI:3852479
chr17	Fpr-rs6	MGI:2448176
chr17	Vmn1r-ps140	MGI:3852480
chr17	Vmn2r105	MGI:3646973
chr17	Vmn2r106	MGI:3647787
chr17	Vmn2r-ps127	MGI:3761614
chr17	Vmn2r107	MGI:1316664
chr17	Gm7217	MGI:3648146
chr17	Vmn1r-ps141	MGI:3852481
chr17	Vmn1r224	MGI:3645524
chr17	Vmn1r-ps142	MGI:3852482
chr17	Vmn1r-ps143	MGI:3852483
chr17	Vmn2r108	MGI:3643822
chr17	Vmn1r225	MGI:2159626
chr17	Vmn2r109	MGI:3646711
chr17	Vmn2r110	MGI:3644602
chr17	Gm5145	MGI:3645482
chr17	Fpr-rs3	MGI:1278318
chr17	Gm5492	MGI:3644513
chr17	Vmn1r226	MGI:2159616
chr17	Vmn1r227	MGI:2159627
chr17	Vmn1r228	MGI:2159624
chr17	Vmn1r229	MGI:2159615
chr17	Vmn1r230	MGI:2159629
chr17	Vmn1r231	MGI:2159628
chr17	Gm49761	MGI:6215266
chr17	Vmn1r232	MGI:2159625
chr17	Vmn1r-ps144	MGI:3649147
chr17	Ppp2r1a	MGI:1926334
chr17	Vmn1r-ps145	MGI:3852484
chr17	Vmn1r233	MGI:2159639
chr17	Zfp160	MGI:108187
chr17	Gm5681	MGI:3647870
chr17	Vmn1r-ps146	MGI:3852486
chr17	Gm5092	MGI:3779457
chr17	Gm6811	MGI:3648804
chr17	Gm7732	MGI:3643625
chr17	Gm7736	MGI:3647086
chr17	Gm7740	MGI:3647089
chr17	Gm7742	MGI:3647092
chr17	Vmn1r-ps147	MGI:3852487
chr17	Vmn1r234	MGI:2159635
chr17	Vmn1r-ps148	MGI:3852488
chr17	Vmn1r235	MGI:2159636
chr17	Vmn1r-ps149	MGI:3852489
chr17	Vmn1r236	MGI:2159638
chr17	Gm26384	MGI:5456161
chr17	Vmn1r237	MGI:2159637
chr17	Vmn1r-ps150	MGI:4439321
chr17	Gm18269	MGI:5010454
chr17	Zfp677	MGI:3053207
chr17	Gm18519	MGI:5010704
chr17	Gm49691	MGI:6215143
chr17	Zfp54	MGI:99201
chr17	Zfp51	MGI:99198
chr17	Zfp53	MGI:99200
chr17	Gm50433	MGI:6303365
chr17	9330136K24Rik	MGI:2442883
chr17	Zfp52	MGI:99199
chr17	Zfp948	MGI:3040683
chr17	Gm49954	MGI:6270675
chr17	Gm30531	MGI:5589690
chr17	Gm41541	MGI:5624426
chr17	Zfp983	MGI:1920479
chr17	Gm10509	MGI:3796835
chr17	Gm10226	MGI:3704470
chr17	Zfp760	MGI:2679257
chr17	Zfp229	MGI:2679295
chr17	Gm18270	MGI:5010455
chr17	4930515G13Rik	MGI:1922348
chr17	Gm9818	MGI:3708628
chr17	Zfp820	MGI:1922674
chr17	Zfp995	MGI:1917331
chr17	Gm6540	MGI:3647824
chr17	Zfp942	MGI:1920483
chr17	Zfp943	MGI:1921920
chr17	Gm7805	MGI:3643359
chr17	Gm7809	MGI:3643362
chr17	Gm49950	MGI:6270670
chr17	Gm9772	MGI:3641789
chr17	Gm7052	MGI:3804969
chr17	Gm7818	MGI:3643608
chr17	Zfp947	MGI:3646759
chr17	Gm9514	MGI:3779924
chr17	Zfp994	MGI:3643318
chr17	Gm7072	MGI:3648314
chr17	Gm49951	MGI:6270671
chr17	Zfp944	MGI:2442394
chr17	Zfp758	MGI:2385044
chr17	Zfp946	MGI:1921399
chr17	Gm49955	MGI:6270676
chr17	Gm49956	MGI:6270677
chr17	Gm19012	MGI:5011197
chr17	Vmn2r111	MGI:3647034
chr17	Vmn2r112	MGI:3644292
chr17	Gm9805	MGI:3642566
chr17	Gm20008	MGI:5012193
chr17	Gm5224	MGI:3647439
chr17	Gm5493	MGI:3644511
chr17	Gm16386	MGI:3646848
chr17	Zfp945	MGI:2445132
chr17	Gm32892	MGI:5592051
chr17	Gm18214	MGI:5010399
chr17	Vmn2r-ps128	MGI:3761685
chr17	Vmn2r113	MGI:3648972
chr17	Vmn2r-ps129	MGI:3761688
chr17	Gm18415	MGI:5010600
chr17	Gm18396	MGI:5010581
chr17	Vmn2r-ps130	MGI:3761689
chr17	Gm18397	MGI:5010582
chr17	Gm18416	MGI:5010601
chr17	Vmn2r-ps131	MGI:3761691
chr17	Vmn2r-ps132	MGI:3761692
chr17	Zfp40	MGI:99185
chr17	Vmn2r-ps133	MGI:3761693
chr17	Vmn2r114	MGI:3648252
chr17	Vmn2r115	MGI:3647235
chr17	Vmn2r116	MGI:3646674
chr17	Gm49952	MGI:6270672
chr17	Vmn2r-ps134	MGI:3761694
chr17	Vmn2r117	MGI:3648766
chr17	Olfr752-ps1	MGI:3030586
chr17	Gm7898	MGI:3645045
chr17	6330415G19Rik	MGI:2443182
chr17	Casp16	MGI:3646305
chr17	Zfp213	MGI:3053094
chr17	Gm49092	MGI:6118483
chr17	Zfp13	MGI:99159
chr17	Zscan10	MGI:3040700
chr17	Gm7912	MGI:3644792
chr17	Mmp25	MGI:2443938
chr17	Gm49935	MGI:6270646
chr17	Gm7773	MGI:3649112
chr17	Bicdl2	MGI:2388267
chr17	Thoc6	MGI:2677480
chr17	Hcfc1r1	MGI:2663619
chr17	Tnfrsf12a	MGI:1351484
chr17	Cldn6	MGI:1859284
chr17	Cldn9	MGI:1913100
chr17	AC122821.1
chr17	1520401A03Rik	MGI:2443785
chr17	Pkmyt1	MGI:2137630
chr17	Paqr4	MGI:1923748
chr17	Kremen2	MGI:1920266
chr17	9530082P21Rik	MGI:3603340
chr17	Flywch1	MGI:2442638
chr17	Gm49163	MGI:6118588
chr17	Gm16275	MGI:3826597
chr17	Flywch2	MGI:1924167
chr17	Srrm2	MGI:1923206
chr17	Gm49911	MGI:6270612
chr17	Mir5125	MGI:4950450
chr17	Elob	MGI:1914923
chr17	Prss33	MGI:2661234
chr17	Prss41	MGI:1918253
chr17	Prss32	MGI:1917064
chr17	Gm15947	MGI:3801748
chr17	Prss21	MGI:1916698
chr17	Dcpp1	MGI:105949
chr17	Dcpp2	MGI:3644062
chr17	Gm50058	MGI:6275376
chr17	Gm50057	MGI:6275374
chr17	Gm41545	MGI:5624430
chr17	Gm50059	MGI:6275377
chr17	Dcpp3	MGI:3646420
chr17	Sbp	MGI:106021
chr17	Sbpl	MGI:3694550
chr17	Prss30	MGI:1353645
chr17	Prss22	MGI:1918085
chr17	Gm50066	MGI:6275389
chr17	Gm27700	MGI:5531082
chr17	Gm25092	MGI:5454869
chr17	Gm5225	MGI:3779476
chr17	Prss27	MGI:2450123
chr17	Kctd5	MGI:1916509
chr17	Pdpk1	MGI:1338068
chr17	Gm50071	MGI:6275397
chr17	Gm50070	MGI:6275395
chr17	Amdhd2	MGI:2443978
chr17	Atp6v0c	MGI:88116
chr17	Tbc1d24	MGI:2443456
chr17	Ntn3	MGI:1341188
chr17	BC028777	MGI:3642753
chr17	Tedc2	MGI:1919266
chr17	Ccnf	MGI:102551
chr17	Mir5134	MGI:4950459
chr17	Mir6965	MGI:5530706
chr17	Abca17	MGI:3625331
chr17	Gm24427	MGI:5454204
chr17	Abca3	MGI:1351617
chr17	Gm25618	MGI:5455395
chr17	D330041H03Rik	MGI:3603827
chr17	Rnps1	MGI:97960
chr17	Eci1	MGI:94871
chr17	Dnase1l2	MGI:1913955
chr17	E4f1	MGI:109530
chr17	Pgp	MGI:1914328
chr17	Mlst8	MGI:1929514
chr17	Bricd5	MGI:2441766
chr17	Gm50062	MGI:6275381
chr17	Caskin1	MGI:2442952
chr17	Traf7	MGI:3042141
chr17	Rab26	MGI:2443284
chr17	Rab26os	MGI:1922864
chr17	Snord60	MGI:5453296
chr17	Gm33508	MGI:5592667
chr17	Pkd1	MGI:97603
chr17	Gm24589	MGI:5454366
chr17	Tsc2	MGI:102548
chr17	Nthl1	MGI:1313275
chr17	Slc9a3r2	MGI:1890662
chr17	Npw	MGI:2685781
chr17	Zfp598	MGI:2670965
chr17	Syngr3	MGI:1341881
chr17	Gfer	MGI:107757
chr17	Noxo1	MGI:1919143
chr17	Tbl3	MGI:2384863
chr17	Rnf151	MGI:1914754
chr17	Rps2	MGI:105110
chr17	Snhg9	MGI:1920724
chr17	Snora78	MGI:4360056
chr17	Snora64	MGI:2148175
chr17	Ndufb10	MGI:1915592
chr17	Rpl3l	MGI:1913461
chr17	Msrb1	MGI:1351642
chr17	Hs3st6	MGI:3580487
chr17	Gm50022	MGI:6275319
chr17	Meiob	MGI:1922428
chr17	Hagh	MGI:95745
chr17	Fahd1	MGI:1915886
chr17	Igfals	MGI:107973
chr17	Nubp2	MGI:1347072
chr17	Spsb3	MGI:1891471
chr17	Eme2	MGI:1919889
chr17	Mapk8ip3	MGI:1353598
chr17	Mrps34	MGI:1930188
chr17	Nme3	MGI:1930182
chr17	Jpt2	MGI:1196260
chr17	Cramp1l	MGI:1930190
chr17	Ift140	MGI:2146906
chr17	Tmem204	MGI:3039635
chr17	Telo2	MGI:1918968
chr17	Ptx4	MGI:1915759
chr17	Clcn7	MGI:1347048
chr17	Ccdc154	MGI:2685163
chr17	Gm38655	MGI:5621540
chr17	BC003965	MGI:2670966
chr17	Unkl	MGI:1921404
chr17	Gnptg	MGI:2147006
chr17	Tsr3	MGI:1915577
chr17	Baiap3	MGI:2685783
chr17	Mir3547	MGI:5452187
chr17	Ube2i	MGI:107365
chr17	Prss34	MGI:2681414
chr17	Gm25921	MGI:5455698
chr17	Prss28	MGI:2149951
chr17	Prss29	MGI:2149952
chr17	Gm5430	MGI:3648216
chr17	Gm50085	MGI:6275418
chr17	Tpsab1	MGI:96943
chr17	Tpsb2	MGI:96942
chr17	Tpsg1	MGI:1349391
chr17	Cacna1h	MGI:1928842
chr17	Tekt4	MGI:1919090
chr17	Sstr5	MGI:894282
chr17	Gm33727	MGI:5592886
chr17	Gm50025	MGI:6275325
chr17	Gm33801	MGI:5592960
chr17	Rpsa-ps6	MGI:3782087
chr17	Gm50026	MGI:6275327
chr17	Sox8	MGI:98370
chr17	Cerox1	MGI:1920084
chr17	Lmf1	MGI:1923733
chr17	Gm22645	MGI:5452422
chr17	4930541O19Rik	MGI:2686459
chr17	Gm50312	MGI:6303166
chr17	Gm5836	MGI:3648384
chr17	Gng13	MGI:1925616
chr17	Chtf18	MGI:2384887
chr17	Rpusd1	MGI:1919186
chr17	Mslnl	MGI:3607710
chr17	Gm25083	MGI:5454860
chr17	Msln	MGI:1888992
[truncated: 794 more rows]

## Sheet: DEG testing
gene	baseMean	log2FoldChange	lfcSE	stat	pvalue	padj
0610007P14Rik	1180	-0.0895	0.0631	-1.42	0.156	0.382
0610009B22Rik	381	0.0252	0.0703	0.359	0.719	0.868
0610009E02Rik	24.7	-0.175	0.33	-0.531	0.596	0.793
0610009L18Rik	23.1	-0.395	0.314	-1.26	0.209	0.456
0610009O20Rik	1570	0.0222	0.0455	0.489	0.625	0.812
0610010F05Rik	1790	-0.0463	0.0563	-0.822	0.411	0.662
0610010K14Rik	653	-0.1	0.0486	-2.06	0.0396	0.16
0610011F06Rik	336	-0.159	0.0825	-1.93	0.0535	0.194
0610012D04Rik	1.6	-0.384	0.815	-0.471	0.638
0610030E20Rik	2420	0.0495	0.0389	1.27	0.204	0.448
0610031O16Rik	0.244	0.98	2.65	0.369	0.712
0610037L13Rik	1270	-0.0486	0.0484	-1	0.316	0.576
0610038B21Rik	103	-0.22	0.13	-1.69	0.0908	0.271
0610039K10Rik	12.4	0.155	0.352	0.441	0.659	0.832
0610040B10Rik	40.9	-0.276	0.244	-1.13	0.259	0.513
0610040F04Rik	0.263	1.48	2.99	0.493	0.622
0610040J01Rik	7.71	0.225	0.513	0.437	0.662	0.833
0610043K17Rik	0.445	-1.09	1.7	-0.639	0.523
1010001B22Rik	0.341	-1.23	2.8	-0.439	0.661
1010001N08Rik	1.86	0.973	0.928	1.05	0.294
1110001J03Rik	325	-0.078	0.0772	-1.01	0.313	0.573
1110002E22Rik	13	1.21	1.27	0.956	0.339	0.598
1110002J07Rik	9.14	-0.62	0.605	-1.03	0.305	0.564
1110002L01Rik	222	0.0435	0.123	0.353	0.724	0.871
1110004E09Rik	861	0.0951	0.0649	1.47	0.143	0.362
1110004F10Rik	3420	-0.0394	0.0337	-1.17	0.242	0.496
1110007C09Rik	451	0.145	0.113	1.28	0.202	0.446
1110008F13Rik	2580	0.086	0.0685	1.26	0.209	0.456
1110008L16Rik	593	0.146	0.0482	3.04	0.00238	0.0223
1110008P14Rik	240	-0.018	0.0971	-0.185	0.853	0.938
1110012L19Rik	356	-0.1	0.0915	-1.1	0.272	0.529
1110015O18Rik	2.69	-0.286	0.753	-0.38	0.704
1110017D15Rik	0.721	0.267	1.99	0.134	0.893
1110018N20Rik	0.214	0.09	3.01	0.0299	0.976
1110019D14Rik	141	-0.137	0.145	-0.946	0.344	0.603
1110020A21Rik	11.1	-0.0378	0.341	-0.111	0.912	0.964
1110028F11Rik	0.959	1.15	1.31	0.877	0.381
1110028F18Rik	1.79	-1.4	0.989	-1.42	0.156
1110032A03Rik	131	-0.116	0.182	-0.639	0.523	0.746
1110032F04Rik	7.39	0.297	0.399	0.745	0.457	0.697
1110034G24Rik	107	-0.391	0.159	-2.45	0.0143	0.0802
1110035H17Rik	12.3	-0.26	0.364	-0.715	0.475	0.711
1110037F02Rik	3300	0.0305	0.0359	0.851	0.395	0.649
1110038B12Rik	4300	-0.154	0.0652	-2.37	0.018	0.0932
1110038F14Rik	842	0.0665	0.0533	1.25	0.212	0.458
1110046J04Rik	77.8	-0.33	0.123	-2.68	0.00737	0.0505
1110051M20Rik	429	-0.225	0.0727	-3.1	0.00195	0.0195
1110054M08Rik	59.6	0.141	0.16	0.88	0.379	0.635
1110057K04Rik	1620	-0.00807	0.0455	-0.177	0.859	0.942
1110058L19Rik	372	-0.224	0.0859	-2.6	0.00925	0.0589
1110059E24Rik	1720	0.0634	0.0421	1.51	0.132	0.344
1110059G10Rik	427	-0.0366	0.0882	-0.415	0.678	0.843
1110065P20Rik	306	-0.219	0.0892	-2.45	0.0142	0.0799
1190002F15Rik	518	0.238	0.109	2.17	0.0298	0.131
1190002N15Rik	1280	-0.0412	0.0697	-0.592	0.554	0.767
1190005I06Rik	9.64	-0.144	0.542	-0.266	0.79	0.907
1190007I07Rik	207	0.172	0.0846	2.03	0.0425	0.167
1200007C13Rik	0.175	-0.892	3.01	-0.297	0.767
1200014J11Rik	1600	-0.154	0.0598	-2.57	0.0102	0.0628
1300002E11Rik	254	0.0386	0.0982	0.393	0.694	0.853
1300017J02Rik	1.79	0.24	1.09	0.22	0.826
1500002C15Rik	102	0.112	0.126	0.882	0.378	0.634
1500004A13Rik	658	-0.0472	0.0853	-0.554	0.58	0.784
1500009C09Rik	0.375	-1.76	2.4	-0.735	0.463
1500009L16Rik	7.42	0.499	0.365	1.37	0.171	0.404
1500011B03Rik	248	0.0503	0.0836	0.601	0.548	0.763
1500011K16Rik	219	-0.0439	0.0774	-0.567	0.571	0.778
1500012F01Rik	5440	-0.106	0.0933	-1.14	0.255	0.51
1500015A07Rik	203	-0.0547	0.081	-0.675	0.5	0.73
1500015L24Rik	0.656	2.64	1.67	1.58	0.114
1500015O10Rik	15.1	0.565	0.473	1.2	0.231	0.483
1500017E21Rik	4.21	-0.113	0.64	-0.177	0.86
1500026H17Rik	1.18	-0.918	1.21	-0.759	0.448
1500035N22Rik	0.0745	-1.06	3.01	-0.351	0.725
1520401A03Rik	9.93	0.158	0.353	0.447	0.655	0.83
1600002D24Rik	0.112	-0.864	3.01	-0.287	0.774
1600002H07Rik	263	-0.00593	0.0861	-0.0689	0.945	0.976
1600002K03Rik	229	0.0362	0.0794	0.456	0.649	0.827
1600010M07Rik	10.7	0.733	0.36	2.04	0.0418	0.166
1600012H06Rik	1050	-0.00672	0.0631	-0.106	0.915	0.966
1600012P17Rik	0.478	-0.298	2.7	-0.11	0.912
1600014C10Rik	971	0.591	0.121	4.88	1.04e-06	7.5e-05
1600014C23Rik	3.01	-0.46	0.767	-0.6	0.549
1600014K23Rik	0.258	0.0437	2.67	0.0164	0.987
1600020E01Rik	391	0.00662	0.0939	0.0705	0.944	0.976
1600029I14Rik	0.139	-0.112	3.01	-0.0371	0.97
1600029O15Rik	0.616	0.629	1.49	0.423	0.672
1700001C19Rik	1.78	0.331	0.863	0.384	0.701
1700001F09Rik	0.231	0.144	3.01	0.048	0.962
1700001G11Rik	3.87	-0.331	0.51	-0.649	0.516
1700001J03Rik	1.27	-0.603	1.22	-0.493	0.622
1700001J11Rik	10.8	-0.286	0.383	-0.747	0.455	0.696
1700001K19Rik	5.61	0.706	0.467	1.51	0.131
1700001L05Rik	30.1	-0.127	0.244	-0.52	0.603	0.798
1700001L19Rik	0.425	-0.819	2.04	-0.401	0.689
1700001O22Rik	4.1	-0.0776	0.612	-0.127	0.899
1700001P01Rik	4.4	1.01	0.555	1.83	0.0675
1700003D09Rik	0.296	1.61	2.99	0.537	0.591
1700003E16Rik	11.1	-0.518	0.371	-1.4	0.162	0.392
1700003F12Rik	16.1	-0.17	0.377	-0.451	0.652	0.829
1700003G18Rik	3.91	0.0552	0.675	0.0817	0.935
1700003M02Rik	0.659	0.481	1.39	0.346	0.729
1700006J14Rik	44.6	0.0944	0.263	0.358	0.72	0.869
1700007B14Rik	0.482	-0.534	1.66	-0.323	0.747
1700007E05Rik	9.28	-0.0558	0.542	-0.103	0.918	0.966
1700007G11Rik	18.8	-0.732	0.287	-2.55	0.0107	0.0655
1700007J10Rik	2.01	-0.253	0.835	-0.303	0.762
1700007K09Rik	0.159	-1.2	3	-0.398	0.691
1700007K13Rik	0.172	0.603	3.01	0.201	0.841
1700007L15Rik	26.3	-0.0428	0.269	-0.159	0.873	0.948
1700008F21Rik	0.433	-0.815	1.84	-0.442	0.658
1700008I05Rik	4.93	-0.906	0.586	-1.55	0.122
1700008J07Rik	100	0.0545	0.156	0.349	0.727	0.872
1700008O03Rik	2.81	0.783	0.713	1.1	0.272
1700009C05Rik	0.349	-1.97	2.84	-0.696	0.486
1700009J07Rik	0.264	0.679	2.64	0.257	0.797
1700009P17Rik	14.5	-0.221	0.338	-0.654	0.513	0.739
1700010B08Rik	0.535	-0.357	2.05	-0.174	0.862
1700010B13Rik	1.08	1.31	0.932	1.41	0.159
1700010H22Rik	2.41	-0.166	0.716	-0.232	0.817
1700010I14Rik	11.4	0.382	0.425	0.898	0.369	0.626
1700010N08Rik	8.97	-0.328	0.389	-0.842	0.4	0.653
1700011B04Rik	0.165	0.974	3	0.324	0.746
1700011E24Rik	0.242	-1.27	2.65	-0.48	0.631
1700011L22Rik	0.117	-0.358	3.01	-0.119	0.905
1700011M02Rik	1.29	-0.423	1.31	-0.324	0.746
1700012B07Rik	0.414	1.42	2.06	0.688	0.491
1700012B09Rik	1.23	2.5	1.15	2.18	0.0291
1700012L04Rik	1.49	0.484	1.24	0.389	0.697
1700013F07Rik	10.7	-0.345	0.381	-0.907	0.364	0.623
1700013H16Rik	0.375	1.1	2.81	0.392	0.695
1700014D04Rik	5.59	-0.242	0.643	-0.377	0.706
1700015E13Rik	0.564	-1.26	1.59	-0.79	0.429
1700015F17Rik	0.835	-0.44	1.24	-0.356	0.722
1700015O11Rik	0.434	-1.13	2.35	-0.484	0.629
1700016C15Rik	0.351	1.06	3	0.353	0.724
1700016D06Rik	0.783	-1.97	2.18	-0.901	0.367
1700016G14Rik	1.35	0.203	1.06	0.192	0.848
1700016G22Rik	1.25	-1.13	1.42	-0.798	0.425
1700016P03Rik	1.43	0.177	2.94	0.0603	0.952
1700017B05Rik	2060	0.0214	0.0699	0.306	0.76	0.89
1700017D01Rik	0.428	-1.33	2.68	-0.497	0.619
1700017G19Rik	1.36	0.124	1.01	0.123	0.902
1700018B08Rik	0.184	1.02	3	0.341	0.733
1700018F24Rik	0.182	0.226	3.01	0.0752	0.94
1700018L02Rik	43	-0.0922	0.187	-0.494	0.622	0.809
1700019B03Rik	0.238	0.497	2.66	0.187	0.852
1700019B21Rik	77.3	-0.198	0.163	-1.22	0.223	0.473
1700019D03Rik	10.2	0.438	0.44	0.996	0.319	0.579
1700019G17Rik	15.2	-0.608	0.282	-2.15	0.0312	0.135
1700019L03Rik	52.1	-0.241	0.135	-1.78	0.0744	0.238
1700019N19Rik	0.394	-0.958	2.41	-0.397	0.691
1700019O17Rik	0.373	0.12	2.83	0.0425	0.966
1700020A23Rik	0.644	0.0844	1.35	0.0624	0.95
1700020D05Rik	6.58	-0.00883	0.447	-0.0198	0.984	0.994
1700020G17Rik	0.26	1.45	1.98	0.732	0.464
1700020I14Rik	6980	-0.0583	0.0598	-0.976	0.329	0.589
1700020L24Rik	22.1	-0.286	0.241	-1.19	0.235	0.487
1700020N01Rik	1.13	0.374	1.28	0.292	0.77
1700021A07Rik	0.443	1.79	2.05	0.875	0.381
1700021F05Rik	422	0.0162	0.0754	0.215	0.83	0.927
1700021F07Rik	0.472	-1.89	2	-0.945	0.344
1700021J08Rik	9.98	0.235	0.343	0.684	0.494	0.727
1700021K19Rik	1970	-0.022	0.0393	-0.559	0.576	0.782
1700022F17Rik	2.34	-1.48	0.874	-1.69	0.0906
1700022I11Rik	6.24	0.315	0.488	0.646	0.518
1700022N22Rik	14	-0.679	0.298	-2.28	0.0226	0.109
1700023E05Rik	0.847	-2.13	2.18	-0.976	0.329
1700023F06Rik	2.64	-1.67	0.848	-1.97	0.0489
1700023H06Rik	13.4	-0.283	0.361	-0.783	0.434	0.678
1700023L04Rik	1.72	1.95	1.45	1.34	0.179
1700024B05Rik	126	-0.115	0.129	-0.897	0.37	0.627
1700024J04Rik	37	-0.224	0.189	-1.19	0.236	0.488
1700024P16Rik	104	0.188	0.205	0.918	0.359	0.617
1700025F24Rik	0.276	-0.948	2.25	-0.422	0.673
1700025G04Rik	1280	0.0561	0.0426	1.32	0.188	0.428
1700025N21Rik	3.02	0.905	0.945	0.958	0.338
1700025N23Rik	7.48	1.27	0.589	2.15	0.0316	0.137
1700026D08Rik	27.1	-0.862	0.383	-2.25	0.0244	0.115
1700026D11Rik	0.295	-1.5	2.99	-0.501	0.617
1700026L06Rik	8.02	0.161	0.453	0.356	0.722	0.87
1700027A07Rik	1.64	1.4	0.973	1.44	0.15
1700027H10Rik	0.081	-0.611	3.01	-0.203	0.839
1700028E10Rik	22.3	0.112	0.271	0.413	0.679	0.844
1700028I16Rik	0.178	1.04	3	0.347	0.729
1700028J19Rik	10.7	-0.0659	0.385	-0.171	0.864	0.943
1700028K03Rik	7.81	-1.13	0.55	-2.05	0.0408	0.163
1700028N14Rik	3.46	-0.633	0.727	-0.871	0.384
1700028P15Rik	0
1700029E06Rik	0.0618	0.144	3.01	0.0479	0.962
1700029H14Rik	0.225	0.466	3	0.155	0.877
1700029I15Rik	19.3	-0.282	0.271	-1.04	0.298	0.557
1700029J07Rik	141	-0.267	0.115	-2.32	0.0201	0.101
1700029P11Rik	0.443	1.02	1.87	0.544	0.586
1700030A11Rik	0.122	-0.864	3.01	-0.287	0.774
1700030C10Rik	19.8	-0.474	0.213	-2.22	0.0263	0.121
1700030C12Rik	0.234	-0.548	2.08	-0.264	0.792
1700030J22Rik	55.5	-0.159	0.161	-0.989	0.323	0.583
1700030K09Rik	581	-0.245	0.0816	-3	0.00271	0.0245
1700030M09Rik	0.256	0.0925	2.26	0.041	0.967
1700030N03Rik	0.129	-1.4	3.01	-0.466	0.641
1700031L13Rik	0.808	-2.14	1.69	-1.26	0.207
1700034B16Rik	0.164	-0.154	3.01	-0.0513	0.959
1700034H15Rik	14.5	0.12	0.369	0.327	0.744	0.881
1700034I23Rik	4.31	-0.174	0.603	-0.289	0.772
1700034J05Rik	18.7	-0.368	0.334	-1.1	0.27	0.526
1700034P13Rik	45.2	0.185	0.217	0.853	0.394	0.648
1700036A12Rik	0.258	0.53	2.62	0.202	0.84
1700037C18Rik	58	-0.222	0.189	-1.18	0.24	0.492
1700037H04Rik	858	0.0556	0.0505	1.1	0.271	0.527
1700039M10Rik	0.255	0.978	2.62	0.374	0.708
1700040D17Rik	0.599	0.415	1.46	0.284	0.776
1700040L02Rik	0.206	-1.06	3	-0.352	0.725
1700041G16Rik	3.2	0.126	0.577	0.218	0.828
1700042B14Rik	0.212	-0.626	3.01	-0.208	0.835
1700042O10Rik	9	-0.256	0.454	-0.565	0.572	0.779
1700047G03Rik	0.142	-0.927	3.01	-0.308	0.758
1700047I17Rik2	697	0.00987	0.0841	0.117	0.907	0.962
1700047K16Rik	10	-0.926	0.476	-1.94	0.0519	0.19
1700047M11Rik	1.42	-3.2	1.83	-1.75	0.0807
1700048M11Rik	6.46	-0.179	0.447	-0.4	0.689	0.85
1700048O20Rik	169	-0.0659	0.133	-0.497	0.619	0.808
1700049E17Rik1	72.1	0.106	0.17	0.628	0.53	0.751
1700049E17Rik2	3.35	0.63	0.726	0.867	0.386
1700049G17Rik	389	-0.263	0.099	-2.66	0.0078	0.0523
1700052K11Rik	138	-0.19	0.124	-1.53	0.127	0.337
1700052N19Rik	1850	-0.129	0.0387	-3.32	0.000887	0.0108
1700055D18Rik	29.3	0.311	0.236	1.32	0.187	0.427
1700055N04Rik	0.45	1.24	2.35	0.527	0.598
1700056E22Rik	30.9	-0.345	0.225	-1.53	0.125	0.333
1700056N10Rik	19.4	0.428	0.255	1.68	0.0935	0.277
1700057G04Rik	2.73	0.756	0.968	0.781	0.435
1700058P15Rik	8.93	-0.522	0.36	-1.45	0.147	0.368
1700060J05Rik	10.1	-0.868	0.474	-1.83	0.0674	0.223
1700061E17Rik	0.354	1.83	2.41	0.76	0.447
1700061G19Rik	4.15	0.119	0.477	0.25	0.803
1700061I17Rik	1.21	-1.33	1.59	-0.835	0.403
1700063H04Rik	0.338	-1.61	2.86	-0.563	0.573
1700064H15Rik	1.21	-0.115	1.35	-0.0851	0.932
1700065D16Rik	6.31	-0.206	0.534	-0.386	0.7
1700065J18Rik	2.4	-0.555	0.796	-0.697	0.485
1700066B19Rik	6.08	-0.647	0.529	-1.22	0.222
1700066M21Rik	658	0.0812	0.0777	1.04	0.296	0.555
1700067K01Rik	17.6	0.0732	0.283	0.259	0.796	0.91
1700069B07Rik	7.97	0.136	0.721	0.188	0.851	0.937
1700071M16Rik	39.1	0.893	0.357	2.5	0.0124	0.0726
1700074H08Rik	1.41	-1.36	1.2	-1.14	0.254
1700080O16Rik	12.5	-0.582	0.361	-1.61	0.107	0.302
1700082M22Rik	1.53	0.0269	0.981	0.0274	0.978
1700084C01Rik	0.174	-0.783	3.01	-0.26	0.795
1700084C06Rik	12.1	0.379	0.414	0.915	0.36	0.618
1700084E18Rik	11	0.505	0.414	1.22	0.223	0.472
1700084J12Rik	4.8	0.109	0.537	0.203	0.839
1700086L19Rik	0.0917	0.536	3.01	0.178	0.859
1700086O06Rik	70	0.0791	0.136	0.581	0.561	0.772
1700086P04Rik	23.2	-0.193	0.284	-0.681	0.496	0.728
1700088E04Rik	51.1	-0.6	0.212	-2.84	0.00454	0.0357
1700091H14Rik	12.1	-0.566	0.509	-1.11	0.266	0.521
1700092M07Rik	14	0.581	0.357	1.63	0.103	0.295
1700093J21Rik	3.7	-0.942	0.831	-1.13	0.257
1700093K21Rik	2.66	-2.13	0.904	-2.35	0.0187
1700094J05Rik	2.17	-1.18	0.749	-1.58	0.114
1700095A21Rik	1.37	0.0295	0.855	0.0344	0.973
1700095J12Rik	2.07	1.03	0.923	1.11	0.265
1700096J18Rik	0.203	-0.149	2.74	-0.0543	0.957
1700096K18Rik	25.8	-0.168	0.28	-0.6	0.548	0.764
1700097N02Rik	4.77	-0.506	0.745	-0.68	0.497
1700099I09Rik	11	-0.0229	0.334	-0.0685	0.945	0.976
1700101E01Rik	11.8	0.304	0.412	0.738	0.46	0.7
1700101I11Rik	3.23	-0.771	0.775	-0.995	0.32
1700102P08Rik	10.2	-0.745	0.355	-2.1	0.0357	0.149
1700104B16Rik	0.579	-0.777	1.81	-0.43	0.667
1700105P06Rik	40.6	-0.225	0.2	-1.12	0.262	0.517
1700106J16Rik	0.469	-0.355	2.1	-0.169	0.866
1700108F19Rik	26.5	-0.306	0.299	-1.02	0.306	0.565
1700108J01Rik	0.576	1.15	1.38	0.836	0.403
1700109G14Rik	0.283	1.55	2.99	0.519	0.604
1700109H08Rik	158	0.146	0.135	1.09	0.277	0.533
1700109K24Rik	60.8	-0.259	0.17	-1.52	0.129	0.339
1700110C19Rik	3.99	0.302	0.616	0.489	0.625
1700110I01Rik	26.3	0.231	0.279	0.828	0.408	0.659
1700110K17Rik	0.491	0.0614	1.49	0.0411	0.967
1700112D23Rik	0.429	0.228	1.9	0.12	0.904
1700112E06Rik	37.4	0.563	0.25	2.26	0.0241	0.114
1700112H15Rik	0.511	-0.194	1.2	-0.162	0.871
1700112J05Rik	1.03	0.356	1.49	0.24	0.811
1700112J16Rik	0.379	-0.653	2.37	-0.276	0.783
1700113A16Rik	52.9	-0.352	0.186	-1.9	0.0579	0.203
1700119H24Rik	0.265	-1.19	2.57	-0.462	0.644
1700120C14Rik	79.5	0.23	0.147	1.57	0.117	0.32
1700120G07Rik	0.858	-2.54	1.49	-1.7	0.0897
1700120G11Rik	0.97	-2.43	1.26	-1.93	0.0536
1700121C08Rik	0.494	-0.954	1.63	-0.585	0.558
1700122E12Rik	17.7	-0.184	0.329	-0.561	0.575	0.78
1700123I01Rik	3.23	0.693	0.705	0.983	0.326
1700123L14Rik	12.3	-0.228	0.337	-0.676	0.499	0.73
1700123M08Rik	34.1	-0.125	0.201	-0.622	0.534	0.753
1700123O20Rik	614	0.0283	0.0575	0.492	0.623	0.81
1700124L16Rik	6.06	-0.959	0.533	-1.8	0.0721
1700125G22Rik	0.42	0.194	1.68	0.116	0.908
1700125H03Rik	3.26	-0.82	0.53	-1.55	0.122
1700125H20Rik	0.292	1.6	2.99	0.536	0.592
1700128F08Rik	0.0933	-1.12	3.01	-0.372	0.71
1810006J02Rik	4.79	-0.276	0.737	-0.374	0.708
1810008B01Rik	1.72	-0.709	1.07	-0.665	0.506
1810009A15Rik	961	0.011	0.0691	0.159	0.874	0.948
1810010H24Rik	15.4	-0.238	0.302	-0.787	0.431	0.677
1810011H11Rik	131	0.269	0.212	1.27	0.204	0.448
1810011O10Rik	349	-0.0763	0.154	-0.495	0.621	0.809
1810012K08Rik	17.6	-0.233	0.294	-0.795	0.427	0.675
1810012K16Rik	0.248	1.39	3	0.464	0.643
1810013D15Rik	9.49	0.519	0.351	1.48	0.14	0.357
1810013L24Rik	2580	-0.0567	0.05	-1.13	0.257	0.511
1810014B01Rik	194	0.155	0.0925	1.68	0.0934	0.277
1810019D21Rik	3.1	-0.461	0.679	-0.679	0.497
1810019N24Rik	7.68	-0.873	0.454	-1.92	0.0544	0.196
1810021B22Rik	12.5	-0.185	0.496	-0.374	0.708	0.861
1810022K09Rik	1350	-0.00861	0.0686	-0.126	0.9	0.959
1810024B03Rik	84.7	0.294	0.141	2.08	0.0371	0.153
1810026J23Rik	1480	0.0199	0.0419	0.475	0.635	0.819
1810030O07Rik	1060	0.0433	0.052	0.833	0.405	0.657
1810032O08Rik	1270	-0.056	0.0674	-0.831	0.406	0.658
1810034E14Rik	56.7	-0.093	0.198	-0.47	0.638	0.821
1810037I17Rik	1940	-0.0554	0.0439	-1.26	0.207	0.453
1810041H14Rik	2.75	1.19	0.919	1.29	0.196
1810041L15Rik	1.23	-2	1.41	-1.42	0.156
1810043G02Rik	576	0.0068	0.057	0.119	0.905	0.961
1810043H04Rik	220	0.102	0.0957	1.07	0.285	0.543
1810044D09Rik	10.7	-0.0867	0.354	-0.245	0.806	0.916
1810046K07Rik	0.708	0.453	1.32	0.344	0.731
1810049J17Rik	84.2	-0.208	0.182	-1.14	0.253	0.508
1810055G02Rik	1370	0.074	0.0518	1.43	0.153	0.378
1810058I24Rik	724	-0.0158	0.0606	-0.26	0.795	0.909
1810059C17Rik	1.45	1.49	0.914	1.63	0.104
1810062G17Rik	48.9	-0.255	0.239	-1.07	0.286	0.544
1810062O18Rik	9.84	-0.348	0.375	-0.926	0.354	0.613
1810065E05Rik	0.262	-0.265	3	-0.0881	0.93
2010001A14Rik	11.8	0.516	0.362	1.42	0.155	0.38
2010002M12Rik	27.7	-0.683	0.244	-2.8	0.00505	0.0384
2010005H15Rik	54.1	-0.171	0.16	-1.07	0.287	0.545
2010007H06Rik	24.1	-0.382	0.294	-1.3	0.194	0.436
2010009K17Rik	1.68	-0.658	0.856	-0.768	0.442
2010010A06Rik	0.864	-1.98	1.42	-1.4	0.162
2010012O05Rik	576	-0.159	0.0643	-2.47	0.0136	0.0773
2010013B24Rik	4.96	0.34	0.566	0.601	0.548
2010015M23Rik	51.6	-0.0144	0.186	-0.0773	0.938	0.973
2010016I18Rik	76.9	0.811	0.242	3.36	0.000793	0.00991
2010106C02Rik	0.597	-0.508	1.28	-0.398	0.691
2010107E04Rik	1410	0.034	0.0453	0.75	0.453	0.695
2010107G12Rik	6.42	-0.376	0.494	-0.761	0.447
2010107G23Rik	1.64	1.39	1.01	1.38	0.168
2010109A12Rik	3.82	-0.491	0.577	-0.851	0.395
2010109I03Rik	14.6	2.3	0.655	3.51	0.000443	0.00655
2010110E17Rik	4.09	-0.771	0.679	-1.14	0.256
2010110K18Rik	30.5	0.0807	0.266	0.304	0.761	0.891
2010111I01Rik	625	-0.181	0.0698	-2.6	0.00938	0.0595
2010204K13Rik	90.1	-0.206	0.121	-1.7	0.0885	0.267
2010300C02Rik	23.7	-0.416	0.312	-1.33	0.183	0.421
2010300F17Rik	6.85	0.768	0.557	1.38	0.168	0.4
2010310C07Rik	4.21	0.27	0.766	0.353	0.724
2010315B03Rik	376	0.295	0.0997	2.96	0.00311	0.027
2010320M18Rik	148	-0.156	0.103	-1.51	0.132	0.344
2010320O07Rik	0.157	-0.801	3.01	-0.266	0.79
2200002D01Rik	12.6	0.682	0.397	1.72	0.0858	0.261
2200002J24Rik	0.217	-0.897	3.01	-0.298	0.765
2210008F06Rik	17	0.122	0.381	0.319	0.749	0.884
2210011C24Rik	2.39	-0.608	0.879	-0.691	0.489
2210011K15Rik	4.06	-0.633	0.789	-0.802	0.423
2210013O21Rik	570	-0.202	0.0624	-3.23	0.00123	0.0136
2210015D19Rik	290	-0.045	0.073	-0.616	0.538	0.756
2210016F16Rik	941	-0.0281	0.0527	-0.532	0.594	0.792
2210016L21Rik	703	-0.0546	0.0523	-1.04	0.297	0.556
2210018M11Rik	2280	-0.0621	0.0523	-1.19	0.235	0.487
2210019I11Rik	0.369	-0.495	2.49	-0.199	0.842
2210404O09Rik	124	-0.0902	0.134	-0.673	0.501	0.731
2210406O10Rik	11.6	0.393	0.36	1.09	0.276	0.533
2210408F21Rik	32.2	-0.434	0.244	-1.78	0.0754	0.239
2210408I21Rik	129	-0.0287	0.121	-0.237	0.813	0.918
2210411M09Rik	3.99	0.618	0.489	1.26	0.206
2210414B05Rik	0.614	1.37	2.03	0.674	0.5
2210417A02Rik	3.91	-0.372	0.644	-0.578	0.563
2210418O10Rik	717	0.4	0.119	3.36	0.000793	0.00991
2300009A05Rik	209	-0.0138	0.104	-0.133	0.894	0.956
2310001H17Rik	109	0.33	0.226	1.46	0.145	0.365
2310001K24Rik	7.9	0.0651	0.369	0.177	0.86	0.942
2310002F09Rik	0.605	-1.14	1.82	-0.63	0.529
2310002L09Rik	2.85	0.755	1.59	0.476	0.634
2310003H01Rik	567	-0.00448	0.0615	-0.0729	0.942	0.974
2310007B03Rik	5.82	-0.602	0.515	-1.17	0.242
2310007L24Rik	1.69	-1.28	1.07	-1.19	0.233
2310009B15Rik	293	-0.286	0.075	-3.81	0.00014	0.00281
2310010G23Rik	6.38	0.00902	0.442	0.0204	0.984
2310010J17Rik	17.4	-0.113	0.32	-0.352	0.725	0.871
2310011J03Rik	1040	0.0553	0.0645	0.858	0.391	0.646
2310014F06Rik	2.46	-0.378	0.736	-0.514	0.607
2310014L17Rik	114	0.186	0.15	1.24	0.214	0.461
2310015A10Rik	585	-0.00165	0.0994	-0.0166	0.987	0.995
2310015B20Rik	0.351	1.45	2.16	0.674	0.501
2310015D24Rik	1.24	2.44	1.39	1.75	0.08
2310022A10Rik	883	0.0599	0.0581	1.03	0.303	0.562
2310022B05Rik	2940	-0.308	0.0528	-5.83	5.4e-09	1.68e-06
2310026L22Rik	3.16	0.997	0.694	1.44	0.151
2310030G06Rik	2.94	0.82	0.838	0.979	0.328
2310031A07Rik	29.1	0.547	0.386	1.42	0.157	0.383
2310033P09Rik	338	-0.00383	0.0882	-0.0434	0.965	0.985
2310034G01Rik	63.5	-0.203	0.194	-1.05	0.295	0.555
2310034O05Rik	1.44	-1.53	1	-1.52	0.128
2310035C23Rik	1760	-0.0315	0.0365	-0.863	0.388	0.644
2310036O22Rik	3050	0.0454	0.0483	0.941	0.347	0.606
2310039H08Rik	178	-0.137	0.089	-1.54	0.123	0.329
2310039L15Rik	18	-0.0944	0.26	-0.364	0.716	0.866
2310040G07Rik	4.29	-1.03	0.596	-1.72	0.0848
2310040G24Rik	18.3	1.26	0.366	3.46	0.00054	0.00753
2310043L19Rik	1.15	-0.652	1.25	-0.52	0.603
2310043M15Rik	12.9	0.222	0.334	0.665	0.506	0.735
2310044K18Rik	1.42	-0.613	1.14	-0.536	0.592
2310045N01Rik	396	-0.0965	0.0656	-1.47	0.141	0.36
2310047D07Rik	7.7	-1.33	0.498	-2.68	0.00741	0.0506
2310047M10Rik	329	-0.171	0.103	-1.66	0.0963	0.283
2310057M21Rik	610	0.0309	0.068	0.454	0.65	0.827
2310058D17Rik	52.3	-0.0219	0.196	-0.112	0.911	0.964
2310061I04Rik	851	-0.043	0.0554	-0.777	0.437	0.682
2310061J03Rik	62.1	-0.0577	0.185	-0.313	0.755	0.887
2310065F04Rik	0.112	0.388	3.01	0.129	0.898
2310067B10Rik	2930	-0.0722	0.0405	-1.78	0.0745	0.238
2310068J16Rik	31.7	-0.0147	0.26	-0.0565	0.955	0.981
2310069B03Rik	1.12	-1.52	1.23	-1.23	0.217
2310075C17Rik	0.0604	0.144	3.01	0.0479	0.962
2310081O03Rik	0.623	0.74	1.61	0.459	0.646
2410002F23Rik	2870	-0.115	0.0596	-1.93	0.0532	0.193
2410003L11Rik	2.11	-0.185	1.1	-0.168	0.867
2410004B18Rik	691	-0.0669	0.0722	-0.926	0.354	0.613
2410004N09Rik	321	-0.273	0.123	-2.22	0.0261	0.12
2410004P03Rik	1.84	0.887	0.816	1.09	0.277
2410006H16Rik	2250	-0.288	0.136	-2.11	0.0345	0.145
2410007B07Rik	0.223	0.816	3	0.272	0.786
2410012E07Rik	9.47	-0.15	0.446	-0.336	0.737	0.878
2410015M20Rik	620	0.0362	0.0619	0.585	0.559	0.77
2410016O06Rik	559	0.0641	0.0999	0.642	0.521	0.745
2410017I17Rik	1.36	-0.637	1.2	-0.531	0.595
2410018L13Rik	47.9	0.0692	0.162	0.427	0.67	0.837
2410019O14Rik	1.27	-0.949	1.34	-0.708	0.479
2410021H03Rik	0.502	2.27	2.6	0.874	0.382
2410022M11Rik	119	-0.313	0.166	-1.89	0.0587	0.205
2410080I02Rik	0.448	-0.416	1.68	-0.247	0.805
2410089E03Rik	3930	-0.0443	0.0393	-1.13	0.259	0.514
2410127L17Rik	2180	0.0532	0.0606	0.878	0.38	0.636
2410131K14Rik	933	0.0325	0.0773	0.421	0.674	0.84
2410141K09Rik	2.51	0.307	0.703	0.437	0.662
2500002B13Rik	146	0.143	0.162	0.882	0.378	0.634
2500004C02Rik	151	0.08	0.129	0.622	0.534	0.753
2510002D24Rik	186	-0.01	0.101	-0.0992	0.921	0.967
2510003E04Rik	1080	-0.0803	0.0545	-1.47	0.14	0.358
2510009E07Rik	1100	-0.355	0.098	-3.62	0.000289	0.00481
2510016G02Rik	1.23	0.123	1.02	0.12	0.904
2510039O18Rik	1690	0.113	0.0486	2.34	0.0195	0.0987
2510046G10Rik	23.6	0.223	0.211	1.05	0.292	0.551
2600006K01Rik	3.55	0.803	0.681	1.18	0.238
2600014E21Rik	0.663	-0.542	2.02	-0.268	0.789
2610001J05Rik	1280	-0.0571	0.0589	-0.969	0.332	0.592
2610002J02Rik	598	0.0598	0.0703	0.851	0.395	0.649
2610002M06Rik	1770	-0.0228	0.0575	-0.397	0.692	0.851
2610005L07Rik	1760	0.00143	0.0634	0.0226	0.982	0.993
2610008E11Rik	606	-0.366	0.114	-3.2	0.00136	0.0148
2610015P09Rik	635	-0.126	0.0706	-1.79	0.074	0.237
2610016A17Rik	2.08	-0.605	0.846	-0.715	0.475
2610020C07Rik	218	0.113	0.0888	1.27	0.204	0.45
2610020H08Rik	472	-0.00666	0.0872	-0.0764	0.939	0.974
2610021A01Rik	934	-0.0526	0.0655	-0.804	0.421	0.67
2610024D14Rik	26.1	-0.692	0.288	-2.4	0.0163	0.0871
2610027K06Rik	3.68	0.139	0.672	0.207	0.836
2610034B18Rik	1880	-0.00882	0.0427	-0.207	0.836	0.93
2610034M16Rik	0.901	-3.47	2.33	-1.49	0.136
2610035D17Rik	28.9	-0.0194	0.247	-0.0784	0.937	0.973
2610035F20Rik	40.9	-0.229	0.183	-1.25	0.211	0.458
2610037D02Rik	327	0.145	0.114	1.28	0.202	0.446
2610042L04Rik	0.77	-0.00187	1.36	-0.00137	0.999
2610044O15Rik8	432	0.141	0.0734	1.92	0.055	0.197
2610203C20Rik	3230	-0.0702	0.0858	-0.818	0.414	0.664
2610203C22Rik	146	-0.557	0.171	-3.25	0.00113	0.0129
2610204G07Rik	0.937	1.68	1.58	1.06	0.287
2610206C17Rik	2.79	-0.566	0.879	-0.643	0.52
2610301B20Rik	602	-0.192	0.0657	-2.92	0.00352	0.0294
2610305D13Rik	972	0.0158	0.0952	0.166	0.868	0.946
2610306M01Rik	38.3	0.147	0.177	0.829	0.407	0.659
2610307P16Rik	2.05	0.473	1.05	0.448	0.654
2610316D01Rik	149	-0.312	0.168	-1.86	0.0634	0.215
2610318N02Rik	35.7	0.226	0.237	0.95	0.342	0.601
2610507B11Rik	14300	0.131	0.0367	3.58	0.000342	0.0054
2610507I01Rik	87	0.0242	0.139	0.174	0.862	0.942
2610524H06Rik	54.7	0.359	0.289	1.24	0.214	0.461
2610528A11Rik	9.29	-1.26	0.415	-3.03	0.00242	0.0226
2610528J11Rik	0.554	0.721	2.04	0.354	0.723
2700012I20Rik	10.2	-0.326	0.389	-0.839	0.401	0.654
2700016F22Rik	26.9	-0.333	0.23	-1.45	0.147	0.368
2700029M09Rik	1550	-0.065	0.0375	-1.73	0.0833	0.256
2700033N17Rik	27.8	-0.13	0.235	-0.554	0.579	0.784
2700038G22Rik	921	0.319	0.128	2.49	0.0127	0.0742
2700046G09Rik	44.1	-0.174	0.188	-0.923	0.356	0.614
2700049A03Rik	624	0.0445	0.0651	0.683	0.495	0.727
2700060E02Rik	3160	-0.0642	0.0331	-1.94	0.0528	0.192
2700062C07Rik	410	-0.0526	0.0692	-0.76	0.447	0.69
2700068H02Rik	0.91	-0.236	1.5	-0.157	0.875
2700069I18Rik	0.36	-1.35	2.17	-0.622	0.534
2700081O15Rik	3420	-0.247	0.0634	-3.89	9.86e-05	0.00216
2700089E24Rik	1560	0.0373	0.0656	0.568	0.57	0.778
2700089I24Rik	0.323	-0.546	3	-0.182	0.856
2700094K13Rik	1720	0.0748	0.0474	1.58	0.114	0.315
2700097O09Rik	418	-0.145	0.0847	-1.71	0.0876	0.265
2700099C18Rik	465	-0.0399	0.108	-0.371	0.711	0.862
2810001G20Rik	233	-0.156	0.112	-1.39	0.164	0.395
2810002D19Rik	264	0.00105	0.106	0.00986	0.992	0.996
2810004N23Rik	1110	0.0862	0.0554	1.56	0.12	0.325
2810006K23Rik	661	0.0052	0.0536	0.097	0.923	0.968
2810008D09Rik	680	-0.0666	0.0862	-0.772	0.44	0.684
2810013P06Rik	347	-0.0591	0.0918	-0.644	0.52	0.744
2810021J22Rik	357	-0.00536	0.0777	-0.069	0.945	0.976
2810025M15Rik	1200	-0.037	0.0426	-0.87	0.385	0.641
2810029C07Rik	27.8	0.244	0.266	0.915	0.36	0.618
2810030D12Rik	0.137	0.63	3.01	0.209	0.834
2810032G03Rik	11	-0.543	0.511	-1.06	0.288	0.546
2810039B14Rik	54.2	0.358	0.168	2.13	0.0335	0.143
2810047C21Rik1	42.1	0.00609	0.411	0.0148	0.988	0.995
2810402E24Rik	242	-0.00888	0.134	-0.0665	0.947	0.977
2810403A07Rik	4360	0.022	0.0459	0.479	0.632	0.817
2810403D21Rik	127	-0.0668	0.128	-0.524	0.6	0.796
2810405F17Rik	60	0.192	0.17	1.13	0.259	0.513
2810407A14Rik	0.704	-1.37	1.58	-0.868	0.385
2810408A11Rik	21.3	-0.209	0.254	-0.822	0.411	0.662
2810408I11Rik	203	0.201	0.0849	2.37	0.0178	0.0928
2810408M09Rik	1020	-0.128	0.0562	-2.28	0.0224	0.109
2810410L24Rik	45.1	0.13	0.237	0.549	0.583	0.786
2810414N06Rik	29.3	0.0616	0.261	0.236	0.813	0.918
2810417H13Rik	4220	0.152	0.0615	2.47	0.0137	0.0776
2810425M01Rik	32.7	-0.0203	0.241	-0.0844	0.933	0.972
2810428I15Rik	899	-0.125	0.0543	-2.3	0.0212	0.104
2810429I04Rik	388	0.094	0.0822	1.14	0.253	0.507
2810430I11Rik	30.9	-0.455	0.343	-1.33	0.184	0.423
2810433D01Rik	5.55	-0.664	0.568	-1.17	0.242
2810454H06Rik	26	0.236	0.244	0.967	0.334	0.593
2810455O05Rik	65.8	0.0566	0.156	0.362	0.717	0.867
2810459M11Rik	0.808	0.382	1.81	0.211	0.833
2810468N07Rik	56	-0.292	0.186	-1.57	0.117	0.319
2810471M01Rik	0.31	1.23	2.95	0.417	0.676
2810474O19Rik	8600	-0.148	0.0584	-2.53	0.0115	0.0688
2900005J15Rik	14.7	1.21	0.408	2.97	0.00299	0.0261
2900009J06Rik	3.58	0.38	0.655	0.58	0.562
2900011O08Rik	5.15	-1.08	0.674	-1.6	0.109
2900026A02Rik	700	0.342	0.128	2.66	0.00776	0.0521
2900041M22Rik	1.18	2.83	1.08	2.62	0.00876
2900052L18Rik	74	0.116	0.155	0.748	0.454	0.695
2900052N01Rik	0.294	-1.33	2.52	-0.527	0.598
2900076A07Rik	129	0.124	0.115	1.07	0.283	0.541
2900079G21Rik	0.0604	0.144	3.01	0.0479	0.962
2900089D17Rik	45.4	0.277	0.184	1.5	0.133	0.345
2900093K20Rik	47	-0.198	0.18	-1.1	0.272	0.528
3000002C10Rik	75.3	0.14	0.164	0.855	0.392	0.647
3010001F23Rik	0.69	-0.393	1.59	-0.246	0.805
3010003L21Rik	71.2	0.0305	0.145	0.21	0.834	0.929
3010026O09Rik	104	-0.27	0.15	-1.8	0.0722	0.234
3110001I22Rik	155	-0.0232	0.111	-0.209	0.834	0.93
3110002H16Rik	1110	-0.0557	0.0712	-0.782	0.434	0.679
3110007F17Rik	613	-0.197	0.0942	-2.1	0.036	0.149
3110009E18Rik	67.8	0.159	0.19	0.835	0.404	0.656
3110021N24Rik	12.4	-0.247	0.454	-0.545	0.586	0.787
3110035E14Rik	9.57	-2.18	0.487	-4.47	7.73e-06	0.00032
3110039M20Rik	93.6	-0.54	0.161	-3.36	0.000782	0.00985
3110040N11Rik	197	-0.0289	0.109	-0.264	0.792	0.907
3110043O21Rik	1420	-0.0695	0.07	-0.993	0.321	0.581
3110045C21Rik	20	-0.248	0.282	-0.879	0.38	0.636
3110052M02Rik	41.8	0.0697	0.232	0.3	0.764	0.893
3110053B16Rik	122	-0.368	0.124	-2.97	0.00299	0.0262
3110056K07Rik	223	0.0955	0.11	0.868	0.386	0.641
3110057O12Rik	243	-0.293	0.129	-2.28	0.0228	0.11
3110062M04Rik	398	0.0697	0.0738	0.945	0.345	0.604
3110067C02Rik	33.6	-0.106	0.197	-0.541	0.588	0.788
3110070M22Rik	12.3	0.0651	0.468	0.139	0.889	0.954
3110079O15Rik	0.526	1.43	2.29	0.623	0.533
3110082I17Rik	955	0.0225	0.0667	0.337	0.736	0.878
3110082J24Rik	0.254	-0.918	2.65	-0.346	0.729
3110083C13Rik	22.7	-0.193	0.286	-0.675	0.5	0.731
3222401L13Rik	30	-0.00475	0.259	-0.0184	0.985	0.995
3300002I08Rik	81.8	-0.197	0.175	-1.13	0.258	0.513
3300005D01Rik	42.2	-0.369	0.323	-1.14	0.254	0.509
3425401B19Rik	9.33	1.61	0.734	2.19	0.0285	0.127
3632451O06Rik	4.19	0.829	0.762	1.09	0.277
3632454L22Rik	4.03	-0.149	0.734	-0.203	0.839
3830403N18Rik	1280	0.0438	0.0554	0.79	0.429	0.677
3830406C13Rik	1010	-0.119	0.0794	-1.5	0.134	0.347
3830408C21Rik	21.1	0.0909	0.274	0.332	0.74	0.879
3830417A13Rik	34	-0.0819	0.314	-0.261	0.794	0.909
3830432H09Rik	4.37	0.671	0.692	0.969	0.332
3930402G23Rik	13.9	-0.291	0.355	-0.819	0.413	0.664
4430402I18Rik	5.67	0.366	0.53	0.689	0.491
4631405J19Rik	51.3	-0.553	0.331	-1.67	0.0947	0.279
4632404H12Rik	460	0.0936	0.0788	1.19	0.235	0.487
4632411P08Rik	1.35	1.29	1.77	0.731	0.465
4632415L05Rik	980	-0.059	0.0744	-0.793	0.428	0.676
4632427E13Rik	255	-0.00638	0.118	-0.0541	0.957	0.981
4632428C04Rik	5.29	0.0782	0.582	0.134	0.893
4632428N05Rik	2040	0.598	0.109	5.46	4.75e-08	8.7e-06
4731419I09Rik	52.7	-0.0932	0.234	-0.398	0.69	0.851
4732414G09Rik	4.16	0.246	0.714	0.345	0.73
4732419C18Rik	2.41	-0.509	0.725	-0.701	0.483
4732440D04Rik	241	-0.104	0.08	-1.3	0.194	0.436
4732456N10Rik	0.225	-1.38	3.01	-0.458	0.647
4732463B04Rik	0.345	0.352	2.14	0.164	0.869
4732465J04Rik	1.46	-0.144	0.987	-0.146	0.884
4732471J01Rik	31	-0.129	0.228	-0.564	0.573	0.78
4732487G21Rik	107	0.0401	0.134	0.299	0.765	0.893
4732491K20Rik	54.4	-0.364	0.234	-1.55	0.12	0.325
4831440E17Rik	5.09	-0.631	0.602	-1.05	0.295
4833403I15Rik	4.9	0.165	0.878	0.188	0.851
4833407H14Rik	6.63	0.00288	0.629	0.00459	0.996	0.998
4833412C05Rik	0.481	-0.0882	2.05	-0.0429	0.966
4833413E03Rik	1.76	0.00687	0.888	0.00774	0.994
4833417C18Rik	42.5	-0.293	0.187	-1.57	0.117	0.32
4833418N02Rik	48	-0.0143	0.176	-0.0812	0.935	0.972
4833418N17Rik	1.19	3.02	2.32	1.3	0.193
4833420G17Rik	1310	-0.0487	0.0449	-1.08	0.279	0.536
4833422C13Rik	22.1	-0.0576	0.369	-0.156	0.876	0.949
4833422M21Rik	2.44	-0.19	0.813	-0.234	0.815
4833427F10Rik	0.653	0.375	1.8	0.208	0.835
4833427G06Rik	6.87	-0.764	0.394	-1.94	0.0523	0.191
4833439L19Rik	2700	-0.0631	0.0401	-1.57	0.116	0.317
4921504A21Rik	23.5	0.0408	0.249	0.164	0.87	0.947
4921504E06Rik	0.454	0.873	1.85	0.472	0.637
4921507G05Rik	2.71	-0.244	0.905	-0.27	0.787
4921507L20Rik	15.5	-0.132	0.32	-0.413	0.68	0.844
4921507P07Rik	3.84	-0.313	0.768	-0.408	0.684
4921508D12Rik	0.733	0.38	1.97	0.193	0.847
4921513D11Rik	0.581	1.05	2.06	0.508	0.611
4921513I03Rik	1.5	0.379	0.771	0.491	0.623
4921514A10Rik	40.7	0.289	0.226	1.28	0.202	0.446
4921522P10Rik	6.07	0.274	0.547	0.5	0.617
4921523L03Rik	1.29	0.0678	1.34	0.0508	0.959
4921524J17Rik	654	-0.184	0.0544	-3.39	0.000704	0.00914
4921524L21Rik	0.121	0.681	3.01	0.226	0.821
4921531C22Rik	44.4	-0.0083	0.176	-0.0472	0.962	0.984
4921536K21Rik	149	0.0188	0.146	0.129	0.897	0.958
4921539E11Rik	0.304	-0.722	2.23	-0.324	0.746
4930401G09Rik	0.908	0.653	1.22	0.536	0.592
4930402H24Rik	1980	-0.0911	0.0607	-1.5	0.133	0.347
4930403D09Rik	0.626	0.57	1.62	0.352	0.725
4930403O15Rik	0.817	-1.22	1.44	-0.852	0.394
4930404A10Rik	1.16	-0.627	1.4	-0.446	0.655
4930404H24Rik	0.527	-0.948	1.64	-0.579	0.562
4930404I05Rik	103	-0.0654	0.146	-0.448	0.654	0.83
4930404N11Rik	39.2	-0.303	0.182	-1.66	0.0961	0.282
4930405A21Rik	33.8	-0.355	0.243	-1.46	0.145	0.365
4930405O22Rik	2.11	-0.945	1.14	-0.833	0.405
4930407I10Rik	1.65	1.83	0.929	1.98	0.0483
4930412C18Rik	1.89	-0.678	0.843	-0.804	0.421
4930412F09Rik	0.176	-1.65	3	-0.551	0.582
4930412L05Rik	0.355	1.47	2.48	0.594	0.553
4930412M03Rik	19.5	-0.263	0.258	-1.02	0.31	0.569
4930412O13Rik	0.317	1.7	2.88	0.589	0.556
4930415F15Rik	2.29	-1.36	0.811	-1.67	0.094
4930415O20Rik	0.68	-0.443	1.45	-0.305	0.76
4930417H01Rik	3.06	-0.293	0.768	-0.381	0.703
4930422M22Rik	15.1	-0.377	0.222	-1.7	0.0896	0.269
4930426D05Rik	0.265	-1.19	3	-0.396	0.692
4930426I24Rik	2.29	-0.536	0.714	-0.75	0.453
4930426L09Rik	12.1	-0.175	0.351	-0.499	0.618	0.807
4930427A07Rik	607	0.195	0.0581	3.36	0.00079	0.0099
4930428D18Rik	0.393	0.615	2.74	0.224	0.822
4930429F24Rik	6.78	0.448	0.452	0.991	0.322	0.582
4930430E12Rik	51.5	0.278	0.224	1.24	0.214	0.461
4930430F08Rik	523	0.0225	0.0644	0.349	0.727	0.872
4930431F12Rik	1.07	0.611	0.97	0.63	0.529
4930431P03Rik	21.7	1.46	0.385	3.79	0.000149	0.00296
4930432B10Rik	3.69	0.111	0.587	0.189	0.85
4930432E11Rik	28.4	-0.266	0.235	-1.14	0.256	0.511
4930432K21Rik	114	-0.268	0.126	-2.12	0.0337	0.143
4930433N12Rik	0.149	-1.5	3	-0.498	0.619
4930435E12Rik	1.34	-0.418	1.23	-0.34	0.734
4930435H24Rik	25.5	-0.117	0.231	-0.506	0.613	0.804
4930438A08Rik	3.03	-1.66	1.04	-1.6	0.11
4930439A04Rik	1.05	-1.06	1.17	-0.907	0.364
4930440I19Rik	1	-0.21	1.09	-0.192	0.848
4930442H23Rik	5.43	-0.0514	0.51	-0.101	0.92
4930442J19Rik	0.391	1.27	2.09	0.608	0.543
4930443O20Rik	7.07	0.0473	0.588	0.0805	0.936	0.972
4930444A19Rik	2.3	1.21	0.903	1.34	0.181
4930444E06Rik	0.974	0.0555	1.48	0.0376	0.97
4930444G20Rik	1.31	1.09	1.1	0.994	0.32
4930444P10Rik	0.977	-1.32	2.18	-0.606	0.544
4930445N18Rik	0.595	-1.33	2.25	-0.588	0.556
4930447C04Rik	1.2	-0.815	1.3	-0.626	0.531
4930447M23Rik	0.802	1.02	1.78	0.574	0.566
4930448D08Rik	0.258	-1.3	3	-0.433	0.665
4930448H16Rik	0.677	-2.04	2.2	-0.927	0.354
4930451E10Rik	4.61	-0.437	0.422	-1.03	0.301
4930451G09Rik	2.68	-0.749	0.888	-0.843	0.399
4930452B06Rik	2.13	-0.0385	1.17	-0.033	0.974
4930453N24Rik	1690	-0.0351	0.0567	-0.619	0.536	0.754
4930455D15Rik	0.224	-0.678	2.66	-0.255	0.799
4930455G09Rik	18.3	0.568	0.367	1.55	0.121	0.327
4930455H04Rik	0.317	-0.67	2.47	-0.272	0.786
4930458D05Rik	15.1	0.15	0.377	0.396	0.692	0.851
4930461C15Rik	0.441	1.15	1.82	0.632	0.527
4930463O16Rik	0.117	0.589	3.01	0.196	0.845
4930465K10Rik	3.6	-0.342	0.666	-0.514	0.607
4930466I24Rik	1.13	-0.215	1.44	-0.149	0.881
4930467D21Rik	1.76	-0.835	0.922	-0.905	0.365
4930467E23Rik	1.81	-4.52	2.96	-1.53	0.126
4930467K11Rik	0.557	1.12	2.32	0.483	0.629
4930469K13Rik	1.33	0.835	0.995	0.839	0.401
4930470G03Rik	1.85	-1.54	1.6	-0.958	0.338
4930470P17Rik	2.98	-0.258	0.632	-0.408	0.683
4930471M09Rik	0.83	0.729	1.58	0.463	0.644
4930473A02Rik	2.78	-1.05	0.589	-1.79	0.0733
4930474H06Rik	2.2	-1.59	1.51	-1.06	0.291
4930478K11Rik	1.33	0.0462	1.01	0.0458	0.964
4930479D17Rik	2.57	-0.185	0.639	-0.29	0.772
4930480K23Rik	49.4	-0.447	0.217	-2.06	0.0395	0.159
4930481A15Rik	28.3	0.377	0.187	2.01	0.0442	0.172
4930481B07Rik	28.7	0.652	0.24	2.72	0.00658	0.0467
4930483J18Rik	4.02	0.355	0.708	0.502	0.616
4930483K19Rik	11.6	-0.26	0.338	-0.77	0.441	0.685
4930486F22Rik	0.329	1.73	2.99	0.578	0.563
4930486L24Rik	24.1	0.599	0.273	2.19	0.0282	0.126
4930500F10Rik	1.79	1.62	0.958	1.69	0.0911
4930500J02Rik	1.79	-0.41	0.984	-0.417	0.677
4930500M09Rik	0.748	-1.52	1.45	-1.05	0.293
4930502E09Rik	1.55	0.00935	0.874	0.0107	0.991
4930502E18Rik	19.4	-0.453	0.422	-1.07	0.283	0.541
4930503B20Rik	1.88	-2.37	0.997	-2.38	0.0174
4930503E14Rik	30.3	-0.413	0.219	-1.89	0.0587	0.205
4930503L19Rik	1410	0.0637	0.058	1.1	0.272	0.529
4930505A04Rik	0.465	-1.07	2.1	-0.509	0.611
4930505N22Rik	3.41	-1	0.537	-1.86	0.0625
4930506C21Rik	22.8	-0.0247	0.262	-0.0942	0.925	0.969
4930506M07Rik	537	0.883	0.165	5.34	9.23e-08	1.41e-05
4930507D05Rik	9.36	-0.229	0.455	-0.502	0.616	0.806
4930509E16Rik	47.2	-0.328	0.19	-1.73	0.0839	0.257
4930509G22Rik	42.1	0.215	0.152	1.42	0.156	0.382
4930510E17Rik	0.138	0.829	3.01	0.276	0.783
4930511M06Rik	21.4	-0.119	0.264	-0.449	0.653	0.83
4930512B01Rik	0.765	-0.851	1.2	-0.709	0.478
4930512H18Rik	14.9	-0.233	0.327	-0.71	0.477	0.713
4930513N10Rik	83.9	-0.106	0.161	-0.656	0.512	0.738
4930515G01Rik	27.3	-0.276	0.241	-1.14	0.253	0.508
4930516B21Rik	41.4	0.0594	0.189	0.314	0.754	0.887
4930518C09Rik	0.799	0.084	1.13	0.0743	0.941
4930518I15Rik	130	0.0143	0.136	0.105	0.916	0.966
4930519A11Rik	0.25	1.39	3	0.464	0.643
4930519F09Rik	0.151	0.651	3.01	0.216	0.829
4930519F16Rik	11	-0.571	0.425	-1.35	0.179	0.415
4930519P11Rik	2.8	-1.21	0.988	-1.23	0.219
4930520O04Rik	52.6	-0.497	0.222	-2.24	0.0254	0.118
4930521E06Rik	1.62	-0.747	1.21	-0.618	0.536
4930522L14Rik	169	0.0849	0.103	0.823	0.41	0.662
4930523C07Rik	155	0.327	0.198	1.65	0.0994	0.288
4930524B15Rik	0.12	-0.961	3.01	-0.319	0.749
4930524J08Rik	19.8	0.195	0.327	0.595	0.552	0.766
4930524O07Rik	10.4	0.00704	0.475	0.0148	0.988	0.995
4930525G20Rik	13.7	0.102	0.275	0.372	0.71	0.862
4930526A20Rik	0.837	-1.35	1.08	-1.25	0.212
4930526L06Rik	2.66	0.0133	0.812	0.0164	0.987
4930528D03Rik	4.68	0.0651	0.509	0.128	0.898
4930529C04Rik	0.598	1.05	1.79	0.585	0.559
4930532G15Rik	12.8	0.0361	0.315	0.115	0.909	0.962
4930533B01Rik	0.514	0.0322	1.41	0.0229	0.982
4930533I22Rik	0.242	-1.2	3	-0.401	0.688
4930533K18Rik	0.176	-1.14	3.01	-0.378	0.706
4930534D22Rik	11.7	0.0639	0.387	0.165	0.869	0.946
4930535I16Rik	0.216	-0.392	2.67	-0.147	0.883
4930538K18Rik	0.076	0.378	3.01	0.126	0.9
4930539E08Rik	11.9	1.45	0.467	3.11	0.00185	0.0187
4930539J05Rik	42.8	0.152	0.196	0.777	0.437	0.681
4930540M05Rik	1.89	-0.00401	0.825	-0.00486	0.996
4930544D05Rik	0.22	-0.442	2.69	-0.164	0.87
4930544I03Rik	0.317	-1.43	3	-0.476	0.634
4930545L23Rik	0.336	0.832	2.5	0.333	0.739
4930547E08Rik	0.587	0.19	1.5	0.127	0.899
4930547M16Rik	15.7	0.0205	0.264	0.0777	0.938	0.973
4930548H24Rik	5.91	-0.392	0.532	-0.737	0.461
4930550C14Rik	1.63	1.08	0.957	1.13	0.259
4930550L24Rik	114	0.183	0.185	0.992	0.321	0.582
4930551L18Rik	1.42	-0.2	1.09	-0.184	0.854
4930551O13Rik	1.51	-2.99	1.06	-2.81	0.00489
4930552P12Rik	1.94	0.694	1.02	0.681	0.496
4930553M12Rik	0.222	-0.275	3	-0.0916	0.927
4930555G01Rik	0.144	0.385	2.6	0.148	0.882
4930556I23Rik	0.254	0.653	3	0.218	0.828
4930556J24Rik	5.96	0.146	0.471	0.31	0.756
4930556M19Rik	21	-0.313	0.337	-0.931	0.352	0.611
4930556N13Rik	16.3	-0.425	0.397	-1.07	0.285	0.543
4930558J18Rik	106	0.0351	0.153	0.229	0.819	0.921
4930558J22Rik	6.61	0.348	0.463	0.75	0.453	0.695
4930562C15Rik	6.72	-0.283	0.463	-0.613	0.54	0.758
4930562F07Rik	3.14	-0.117	0.969	-0.12	0.904
4930563E18Rik	2.01	0.0519	0.89	0.0584	0.953
4930563E22Rik	19.2	-0.14	0.222	-0.629	0.53	0.751
4930564D02Rik	0.4	-0.892	2.41	-0.37	0.712
4930565N06Rik	145	-0.369	0.161	-2.29	0.0219	0.107
4930568A12Rik	3.13	1.01	0.795	1.28	0.202
4930568D16Rik	0.302	1.64	2.99	0.549	0.583
4930570G19Rik	3.46	2.08	0.624	3.33	0.000874
4930570N18Rik	0.429	0.779	2.14	0.364	0.716
4930570N19Rik	2.43	0.859	0.845	1.02	0.309
4930571N24Rik	0.427	-1.28	1.38	-0.927	0.354
4930572O03Rik	0.158	-1.56	3	-0.521	0.603
4930577N17Rik	41.9	0.139	0.184	0.755	0.45	0.692
4930578C19Rik	18.4	0.532	0.431	1.23	0.217	0.465
4930578G10Rik	0.452	2.15	2.35	0.917	0.359
4930578M01Rik	1.46	0.684	0.896	0.763	0.445
4930579C12Rik	32.8	0.396	0.283	1.4	0.162	0.392
4930579F01Rik	0.325	-0.736	3.01	-0.245	0.807
4930579G18Rik	44.7	-0.0895	0.148	-0.606	0.545	0.761
4930579G24Rik	603	0.143	0.0651	2.2	0.0282	0.126
4930579K19Rik	17.9	-0.418	0.3	-1.39	0.164	0.394
4930581F22Rik	261	0.000759	0.0982	0.00773	0.994	0.997
4930583K01Rik	1.11	-3.21	1.78	-1.81	0.0709
4930589L23Rik	2.53	0.529	0.728	0.727	0.467
4930590J08Rik	10.5	-0.757	0.31	-2.44	0.0146	0.081
4930591A17Rik	0.31	-0.314	2.56	-0.122	0.903
4930593A02Rik	0.263	0.119	2.63	0.0452	0.964
4930594C11Rik	10.4	-0.0767	0.492	-0.156	0.876	0.949
4930594M22Rik	72.6	-0.343	0.184	-1.87	0.0614	0.21
4930594O21Rik	1.33	-1.29	0.991	-1.3	0.194
4930597O21Rik	2.49	0.586	0.87	0.674	0.501
4930598A11Rik	0.486	-1.54	2.01	-0.767	0.443
4930599N23Rik	20.9	0.51	0.263	1.94	0.0526	0.192
4931403E22Rik	6.8	0.209	0.409	0.511	0.61	0.802
4931403G20Rik	1.65	-0.0594	1.15	-0.0515	0.959
4931406B18Rik	0.982	-0.846	1.77	-0.478	0.632
4931406C07Rik	1860	-0.11	0.0714	-1.54	0.123	0.329
4931406G06Rik	1.65	-0.241	1.19	-0.202	0.84
4931406P16Rik	3190	-0.124	0.0727	-1.7	0.0889	0.268
4931408C20Rik	0.413	-2.51	2.99	-0.84	0.401
4931409K22Rik	0.297	-0.44	2.98	-0.147	0.883
4931413I07Rik	0.563	2.07	2.24	0.92	0.358
4931413K12Rik	36.2	-0.048	0.194	-0.247	0.805	0.915
4931414P19Rik	323	-0.136	0.0778	-1.75	0.0797	0.249
4931415C17Rik	1.46	0.522	0.951	0.549	0.583
4931422A03Rik	14.2	-0.204	0.401	-0.508	0.612	0.803
4931423N10Rik	0.286	1.57	2.54	0.619	0.536
4931428F04Rik	1060	-0.222	0.0669	-3.31	0.000918	0.011
4931429I11Rik	0.616	-1.69	2.57	-0.655	0.512
4931429L15Rik	0.242	0.953	3	0.318	0.751
4931431C16Rik	1.88	0.427	1.16	0.367	0.714
4931440F15Rik	4.56	-1.06	0.672	-1.57	0.116
4931440P22Rik	58	0.209	0.163	1.28	0.201	0.446
4932411K12Rik	0.152	0.907	3.01	0.302	0.763
4932412D23Rik	0.247	0.0421	3	0.014	0.989
4932413F04Rik	0.974	-3.61	2.97	-1.21	0.224
4932415D10Rik	0.981	-1.67	1.24	-1.34	0.18
4932418E24Rik	2.65	-1.23	0.826	-1.48	0.138
4932431P20Rik	4.47	-0.287	0.616	-0.466	0.641
4932438A13Rik	6130	-0.176	0.0541	-3.26	0.00112	0.0128
4932438H23Rik	4.28	0.786	0.588	1.34	0.181
4932441J04Rik	48.1	-0.389	0.25	-1.56	0.119	0.323
4932442L08Rik	2.02	0.31	0.93	0.333	0.739
4932443I19Rik	2.86	-0.344	0.672	-0.511	0.609
4932443L11Rik	6.57	-0.573	0.411	-1.39	0.163	0.393
4932702P03Rik	14.2	-0.606	0.375	-1.62	0.106	0.3
4933400F21Rik	13.3	-0.157	0.386	-0.407	0.684	0.846
4933402D24Rik	2.43	0.39	0.802	0.487	0.626
4933402E13Rik	0.439	-0.89	2.12	-0.42	0.674
4933402P03Rik	0.258	1.43	3	0.476	0.634
4933403O03Rik	41.6	-0.781	0.292	-2.68	0.00736	0.0504
4933403O08Rik	0.114	0.67	3.01	0.223	0.824
4933404K08Rik	0.715	-0.981	2.22	-0.442	0.659
4933404O12Rik	428	-0.129	0.0977	-1.32	0.186	0.426
4933405D12Rik	1.45	-0.63	0.999	-0.63	0.528
4933405L10Rik	8.56	-0.954	0.603	-1.58	0.113	0.313
4933406C10Rik	3.31	0.178	0.593	0.3	0.764
4933406F09Rik	2.17	-0.00728	0.749	-0.00972	0.992
4933406I18Rik	2.42	-0.179	0.72	-0.249	0.803
4933406J10Rik	1.48	0.333	0.908	0.366	0.714
4933406M09Rik	2.59	0.273	0.765	0.356	0.722
4933406P04Rik	31.5	0.0137	0.244	0.056	0.955	0.981
4933407K13Rik	545	0.0397	0.0837	0.474	0.635	0.819
4933407L21Rik	2.8	0.919	0.645	1.42	0.155
4933408B17Rik	8.2	0.136	0.49	0.277	0.782	0.902
4933408J17Rik	5.64	-0.265	0.559	-0.475	0.635
4933411E06Rik	42.1	-0.171	0.19	-0.901	0.368	0.626
4933411G11Rik	0.134	-1.38	3.01	-0.458	0.647
4933411K16Rik	25.1	-0.596	0.273	-2.18	0.029	0.129
4933412A08Rik	0.0759	0.388	3.01	0.129	0.898
4933412E24Rik	0.29	0.681	3.01	0.226	0.821
4933413C19Rik	2.57	-0.961	0.929	-1.03	0.301
4933413G19Rik	0.948	0.51	1.21	0.42	0.674
4933413J09Rik	5.32	-0.181	0.418	-0.433	0.665
4933415A04Rik	0.919	0.949	1.15	0.827	0.408
4933416M07Rik	3.13	-0.822	0.969	-0.849	0.396
4933417D19Rik	5.76	-0.221	0.419	-0.526	0.599
4933417E11Rik	2.28	-2.3	0.829	-2.77	0.00553
4933417O13Rik	1.04	0.559	1.96	0.285	0.776
4933421A08Rik	15.4	0.2	0.418	0.479	0.632	0.817
4933421O10Rik	253	-0.13	0.118	-1.11	0.268	0.524
4933423P22Rik	17.3	0.579	0.29	2	0.0457	0.176
4933424L21Rik	0.994	0.257	1.22	0.211	0.833
4933424M12Rik	30	0.591	0.236	2.51	0.0121	0.0716
4933425L06Rik	0.216	0.393	2.75	0.143	0.886
4933426K07Rik	3.86	0.042	0.611	0.0687	0.945
4933426M11Rik	2570	0.189	0.0713	2.65	0.00814	0.0537
4933427D14Rik	900	0.0439	0.0499	0.878	0.38	0.636
4933427E11Rik	2.94	-0.0545	0.799	-0.0683	0.946
4933427G17Rik	5.08	-0.77	0.542	-1.42	0.155
4933427G23Rik	3.88	0.131	0.618	0.212	0.832
4933427I04Rik	49.7	0.2	0.191	1.04	0.296	0.555
4933427J07Rik	266	-0.00632	0.109	-0.058	0.954	0.98
4933428G20Rik	20.5	-0.0913	0.291	-0.313	0.754	0.887
4933429H19Rik	0.631	-0.0875	1.61	-0.0543	0.957
4933430I17Rik	18.3	0.215	0.26	0.825	0.409	0.661
4933430M04Rik	0.266	-0.392	3.01	-0.13	0.896
4933431E20Rik	35.4	-0.686	0.249	-2.75	0.00591	0.0432
4933431K23Rik	1.67	-0.428	1.31	-0.327	0.744
4933433C11Rik	0.446	-0.602	1.81	-0.332	0.74
4933433G15Rik	45.9	0.172	0.161	1.07	0.285	0.543
4933434E20Rik	2680	-0.0181	0.0384	-0.471	0.638	0.82
4933434M16Rik	0.471	0.993	2.65	0.374	0.708
4933436I20Rik	3.6	0.734	0.719	1.02	0.307
4933438A12Rik	0.904	-0.499	1.43	-0.35	0.727
4933438K21Rik	0.968	-0.0984	1.06	-0.0929	0.926
4933439C10Rik	338	-0.126	0.112	-1.13	0.259	0.513
4933439K11Rik	8.33	0.946	0.424	2.23	0.0258	0.119
4933440J02Rik	0.334	0.137	2.8	0.0488	0.961
4933440N22Rik	52.6	0.255	0.164	1.55	0.12	0.326
5031410I06Rik	0.399	0.971	3	0.323	0.747
5031414D18Rik	109	0.602	0.214	2.82	0.00487	0.0374
5031415H12Rik	35.6	-0.223	0.227	-0.985	0.325	0.585
5031420N21Rik	164	0.0701	0.109	0.643	0.521	0.744
5031425E22Rik	562	0.0573	0.0605	0.948	0.343	0.602
5031425F14Rik	16	-0.696	0.35	-1.99	0.0466	0.178
5031434C07Rik	0.368	-1.12	2.15	-0.521	0.603
5031434O11Rik	46.9	-0.288	0.208	-1.38	0.166	0.398
5031439G07Rik	5260	0.142	0.0522	2.73	0.00642	0.0459
5033403F01Rik	4.7	0.281	0.563	0.498	0.618
5033417F24Rik	9.52	0.154	0.376	0.41	0.682	0.845
5033423K11Rik	0.291	-0.466	3	-0.155	0.877
5033426O07Rik	0.552	-1.08	1.82	-0.594	0.552
5033428I22Rik	1.63	-0.99	1.01	-0.983	0.325
5033430I15Rik	28	-0.0532	0.255	-0.209	0.835	0.93
5133400J02Rik	64.3	-0.0528	0.151	-0.35	0.726	0.872
5330411J11Rik	0.137	-1.34	3.01	-0.446	0.656
5330416C01Rik	307	-1.34	0.291	-4.61	4.11e-06	0.000202
5330417C22Rik	8.05	-0.616	0.512	-1.2	0.229	0.48
5330426P16Rik	1460	-0.00584	0.0757	-0.0771	0.939	0.973
5330438D12Rik	58	0.0871	0.152	0.573	0.566	0.776
5330438I03Rik	0.359	1.19	2.85	0.415	0.678
5330439A09Rik	0.756	-3.23	2.97	-1.09	0.277
5330439K02Rik	2.81	0.215	0.721	0.298	0.766
5430400D12Rik	11	0.253	0.268	0.943	0.346	0.605
5430402O13Rik	12.1	-0.186	0.37	-0.502	0.616	0.806
5430403G16Rik	48.8	0.498	0.218	2.28	0.0223	0.108
5430405H02Rik	208	-0.0475	0.145	-0.327	0.744	0.881
5430416N02Rik	768	-0.102	0.113	-0.908	0.364	0.622
5430416O09Rik	7.71	0.512	0.497	1.03	0.302	0.561
5430419D17Rik	0.875	2.03	1.57	1.29	0.196
5430421N21Rik	2.56	0.574	1.02	0.56	0.575
5430427O19Rik	221	0.62	0.172	3.6	0.00032	0.00518
5430435G22Rik	900	0.717	0.19	3.78	0.000158	0.00307
5530601H04Rik	490	0.105	0.075	1.4	0.161	0.39
5730403I07Rik	0.291	0.0901	2.91	0.0309	0.975
5730405O15Rik	20.8	0.13	0.281	0.461	0.645	0.825
5730409E04Rik	830	-0.153	0.0519	-2.95	0.00313	0.0271
5730416F02Rik	0.159	-1.1	3.01	-0.366	0.715
5730419F03Rik	0.179	1.05	3	0.349	0.727
5730420D15Rik	0.228	0.89	2.72	0.327	0.743
5730422E09Rik	8.28	-0.162	0.439	-0.369	0.712	0.864
5730455P16Rik	1690	-0.186	0.0569	-3.27	0.00109	0.0125
5730460C07Rik	0.0474	-0.836	3.01	-0.278	0.781
5730507C01Rik	32.7	0.0119	0.212	0.0563	0.955	0.981
5730508B09Rik	141	0.331	0.14	2.36	0.0181	0.0933
5730559C18Rik	60.5	-0.661	0.199	-3.33	0.000864	0.0106
5730596B20Rik	62.8	-0.155	0.201	-0.772	0.44	0.684
5830411N06Rik	1.3	-1.41	1.18	-1.19	0.234
5830415F09Rik	224	0.142	0.085	1.67	0.0941	0.278
5830416P10Rik	19	0.21	0.455	0.461	0.645	0.825
5830417I10Rik	2260	0.067	0.0631	1.06	0.288	0.547
5830418P13Rik	1.01	0.467	1.35	0.346	0.729
5830428H23Rik	604	0.109	0.0765	1.43	0.153	0.378
5830432E09Rik	118	0.19	0.112	1.69	0.0905	0.271
5830444B04Rik	362	-0.247	0.139	-1.78	0.0753	0.239
5830454E08Rik	20.3	0.377	0.322	1.17	0.242	0.495
5830462I19Rik	40.4	-0.0208	0.197	-0.106	0.916	0.966
5830468F06Rik	1.27	-0.456	0.923	-0.494	0.622
5830473C10Rik	3.4	0.703	0.829	0.848	0.396
5930403N24Rik	18.7	0.0658	0.35	0.188	0.851	0.937
5930412G12Rik	1.28	-0.0908	1.13	-0.0802	0.936
5930422O12Rik	4.11	1.05	0.621	1.69	0.0904
6030407O03Rik	1.47	-2.79	1.01	-2.75	0.00597
6030408B16Rik	1.13	0.583	1.13	0.515	0.606
6030419C18Rik	153	-0.304	0.15	-2.02	0.0432	0.17
6030442K20Rik	40.6	0.0263	0.226	0.116	0.908	0.962
6030443J06Rik	141	0.178	0.187	0.949	0.343	0.601
6030445D17Rik	17.6	-0.319	0.3	-1.06	0.287	0.546
6030458C11Rik	1610	0.0212	0.045	0.472	0.637	0.82
6030468B19Rik	0.898	-0.474	1.47	-0.322	0.747
6230400D17Rik	106	0.0128	0.122	0.105	0.917	0.966
6330403A02Rik	5.22	2.59	0.807	3.21	0.00132
6330403K07Rik	4.2	-0.0217	0.652	-0.0333	0.973
6330403L08Rik	1110	0.202	0.0925	2.19	0.0288	0.128
6330403N20Rik	14.5	-0.00341	0.276	-0.0124	0.99	0.996
6330408A02Rik	336	-0.191	0.0872	-2.19	0.0288	0.128
6330409D20Rik	8.05	0.832	0.397	2.1	0.0361	0.15
6330416G13Rik	847	0.0152	0.0554	0.273	0.784	0.904
6330418K02Rik	90.2	-0.192	0.197	-0.972	0.331	0.59
6330419J24Rik	2.81	-0.772	0.74	-1.04	0.297
6330549D23Rik	90.1	-0.204	0.175	-1.16	0.245	0.498
6330562C20Rik	94.9	-0.165	0.135	-1.22	0.221	0.47
6430531B16Rik	10.4	0.0804	0.473	0.17	0.865	0.944
6430548M08Rik	1800	-0.31	0.0956	-3.24	0.0012	0.0134
6430550D23Rik	38.5	0.0195	0.204	0.0957	0.924	0.968
6430562O15Rik	44.9	0.124	0.159	0.779	0.436	0.68
6430571L13Rik	5.05	-0.85	0.648	-1.31	0.19
6430573F11Rik	0.866	-1.12	1.75	-0.638	0.523
6430590A07Rik	51	-0.231	0.226	-1.02	0.307	0.565
6430710C18Rik	0.168	0.181	3.01	0.0603	0.952
6530401F13Rik	17.1	-0.266	0.373	-0.712	0.476	0.712
6530402F18Rik	1080	0.161	0.0626	2.57	0.0102	0.0628
6530403H02Rik	0.18	-1.15	3.01	-0.383	0.702
6530409C15Rik	100	0.248	0.172	1.44	0.15	0.373
6720427I07Rik	220	-0.0324	0.136	-0.238	0.812	0.918
6720483E21Rik	0.435	-0.721	1.87	-0.386	0.7
6720489N17Rik	201	-0.00682	0.122	-0.0557	0.956	0.981
6820408C15Rik	0.55	0.274	2.08	0.132	0.895
6820431F20Rik	2940	0.0542	0.0634	0.854	0.393	0.648
7630403G23Rik	0.299	0.665	2.53	0.263	0.793
8030423F21Rik	0.765	1.2	1.98	0.609	0.543
8030451A03Rik	3.62	0.0768	0.664	0.116	0.908
8030453O22Rik	29.1	0.231	0.22	1.05	0.294	0.552
8030462N17Rik	1180	0.0242	0.0681	0.355	0.723	0.87
8030474K03Rik	9.38	0.0801	0.444	0.18	0.857	0.94
8430408G22Rik	66.1	-0.121	0.213	-0.567	0.571	0.779
8430419L09Rik	1490	-0.0358	0.0534	-0.671	0.502	0.732
8430423G03Rik	7.42	-0.252	0.4	-0.629	0.53	0.751
8430429K09Rik	84.7	-0.14	0.148	-0.943	0.346	0.605
8430432A02Rik	16.2	-0.114	0.352	-0.323	0.747	0.883
9030407P20Rik	50.7	0.0548	0.263	0.208	0.835	0.93
9030612E09Rik	4.73	-0.307	0.673	-0.457	0.648
9030616G12Rik	0.176	-1.19	3	-0.397	0.692
9030617O03Rik	299	0.618	0.138	4.48	7.41e-06	0.000312
9030624G23Rik	106	-0.206	0.111	-1.86	0.0629	0.214
9030624J02Rik	2180	-0.0403	0.0496	-0.812	0.417	0.667
9130008F23Rik	123	-0.114	0.132	-0.859	0.39	0.646
9130011E15Rik	998	-0.116	0.0642	-1.8	0.0717	0.233
9130017K11Rik	0.145	0.125	3.01	0.0417	0.967
9130019O22Rik	33.6	0.374	0.279	1.34	0.18	0.416
9130019P16Rik	0.688	0.621	1.48	0.42	0.674
9130023H24Rik	191	0.0852	0.108	0.792	0.428	0.676
9130024F11Rik	78.1	-0.103	0.172	-0.596	0.551	0.766
9130204K15Rik	0.349	-0.0826	2.52	-0.0328	0.974
9130204L05Rik	0.18	-0.735	2.83	-0.26	0.795
9130208D14Rik	34.5	0.264	0.473	0.558	0.577	0.782
9130213A22Rik	6.66	-0.371	0.444	-0.834	0.404	0.657
9130221H12Rik	236	-0.0516	0.0714	-0.723	0.47	0.707
9130227L01Rik	1.18	-0.778	1.33	-0.586	0.558
9130230L23Rik	1.96	0.411	0.959	0.429	0.668
9130230N09Rik	4.74	-0.309	0.659	-0.469	0.639
9130401M01Rik	1980	-0.00477	0.0441	-0.108	0.914	0.965
9130409I23Rik	0.434	-2.53	2.66	-0.953	0.341
9130410C08Rik	0.194	1.07	3	0.355	0.723
9230102O04Rik	0.258	0.309	2.64	0.117	0.907
9230104M06Rik	3.57	0.165	0.546	0.302	0.763
9230105E05Rik	32.4	0.116	0.257	0.453	0.65	0.828
9230110C19Rik	119	-0.542	0.136	-3.97	7.08e-05	0.00167
9230111E07Rik	59.6	0.371	0.189	1.97	0.0494	0.185
9230112E08Rik	169	0.104	0.115	0.909	0.363	0.621
9230114K14Rik	47.5	0.106	0.246	0.431	0.667	0.835
9230116N13Rik	43.2	0.158	0.18	0.879	0.379	0.636
9330020H09Rik	45.8	-0.0193	0.161	-0.12	0.904	0.961
9330104G04Rik	38.2	-0.222	0.28	-0.794	0.427	0.675
9330111N05Rik	9.23	-0.599	0.419	-1.43	0.153	0.378
9330132A10Rik	0.786	2.11	1.92	1.1	0.27
9330136K24Rik	69.1	0.18	0.159	1.14	0.256	0.511
9330151L19Rik	285	-0.0826	0.088	-0.938	0.348	0.607
9330154J02Rik	17.4	0.254	0.365	0.696	0.486	0.72
9330154K18Rik	7.53	-0.821	0.498	-1.65	0.0994	0.288
9330159F19Rik	126	-0.297	0.152	-1.95	0.0514	0.189
9330159M07Rik	333	0.0835	0.0973	0.858	0.391	0.646
9330160F10Rik	21.7	0.155	0.236	0.659	0.51	0.737
9330161L09Rik	5.39	0.0739	0.441	0.168	0.867
9330162012Rik	11.9	0.0579	0.453	0.128	0.898	0.958
9330171B17Rik	11.1	-0.196	0.347	-0.565	0.572	0.779
9330175E14Rik	273	0.648	0.168	3.86	0.000114	0.00245
9330175M20Rik	0.935	-0.66	1.32	-0.498	0.618
9330179D12Rik	14.2	0.148	0.35	0.423	0.672	0.839
9330182L06Rik	335	-0.38	0.115	-3.31	0.000941	0.0113
9330198N18Rik	0.442	0.425	1.86	0.228	0.819
9430002A10Rik	18.1	-0.33	0.284	-1.16	0.246	0.499
9430008C03Rik	3750	-0.0589	0.0773	-0.763	0.446	0.689
9430015G10Rik	1320	0.105	0.0644	1.64	0.102	0.292
9430016H08Rik	616	0.000826	0.0549	0.0151	0.988	0.995
9430020K01Rik	2010	0.0786	0.051	1.54	0.123	0.33
9430025C20Rik	19	0.501	0.349	1.44	0.151	0.374
9430037G07Rik	69.5	-0.00542	0.187	-0.0289	0.977	0.991
9430038I01Rik	184	-0.266	0.111	-2.4	0.0164	0.0877
9430041J12Rik	1.61	-0.938	1.45	-0.647	0.518
9430060I03Rik	11.1	-0.314	0.42	-0.748	0.455	0.696
9430065F17Rik	8.79	-0.0291	0.406	-0.0717	0.943	0.975
9430069I07Rik	0.535	1.54	2	0.77	0.441
9430073C21Rik	0.291	1.6	2.99	0.535	0.593
9430091E24Rik	37.9	-0.386	0.197	-1.95	0.0506	0.188
9430097D07Rik	1.3	-0.401	0.837	-0.479	0.632
9530003J23Rik	0.243	-0.378	2.04	-0.185	0.853
9530026P05Rik	5.87	-1.58	0.508	-3.11	0.00185
9530027J09Rik	31.3	-0.148	0.224	-0.659	0.51	0.737
9530034E10Rik	12.1	0.169	0.291	0.58	0.562	0.773
9530036M11Rik	1.1	-1.37	2.15	-0.637	0.524
9530046B11Rik	2.85	0.468	0.711	0.658	0.511
9530051G07Rik	0.266	-2.07	2.99	-0.691	0.49
9530052C20Rik	5.5	0.957	0.695	1.38	0.169
9530052E02Rik	0.216	-1.39	2.7	-0.513	0.608
9530053A07Rik	1.08	0.346	1.48	0.233	0.816
9530056K15Rik	55.8	-0.155	0.168	-0.924	0.355	0.614
9530059O14Rik	1.43	-0.925	1.31	-0.704	0.481
9530068E07Rik	6070	0.00482	0.0359	0.134	0.893	0.956
9530077C05Rik	106	-0.269	0.119	-2.26	0.024	0.113
9530082P21Rik	603	-0.0897	0.0889	-1.01	0.313	0.573
9530085P06Rik	2.43	0.139	0.853	0.163	0.87
9630001P10Rik	0.462	0.102	2.37	0.043	0.966
9630013D21Rik	19.8	-0.0535	0.349	-0.153	0.878	0.949
9630013K17Rik	11.7	0.145	0.353	0.412	0.68	0.844
9630028B13Rik	0.839	-0.938	1.27	-0.737	0.461
9630028H03Rik	1.06	-0.962	1.61	-0.597	0.551
9630033F20Rik	616	0.194	0.071	2.73	0.00632	0.0454
9830107B12Rik	3.14	-0.37	1.34	-0.276	0.782
9830144P21Rik	179	0.111	0.112	0.992	0.321	0.582
9830147E19Rik	272	-0.0237	0.0938	-0.253	0.801	0.912
9930004E17Rik	1.16	-0.567	1.06	-0.535	0.593
9930012K11Rik	319	-0.224	0.139	-1.61	0.108	0.303
9930014A18Rik	159	0.159	0.115	1.39	0.165	0.396
9930021J03Rik	5070	-0.0984	0.0466	-2.11	0.0348	0.146
9930022D16Rik	8.22	0.206	0.581	0.354	0.723	0.87
9930038B18Rik	0.52	0.483	2.66	0.181	0.856
9930104L06Rik	605	-0.0256	0.0604	-0.424	0.672	0.839
9930111J21Rik1	620	0.804	0.211	3.81	0.000137	0.00277
9930111J21Rik2	2340	0.741	0.188	3.94	7.98e-05	0.00183
a	1.53	0.621	0.804	0.773	0.44
A130006I12Rik	5.88	0.417	0.431	0.968	0.333
A130010J15Rik	249	-0.0777	0.104	-0.748	0.454	0.695
A130014A01Rik	118	-0.0669	0.11	-0.607	0.544	0.761
A130023I24Rik	0.278	-1.78	3	-0.595	0.552
A130051J06Rik	49.3	0.112	0.168	0.667	0.505	0.734
A130057D12Rik	5.13	-0.168	0.501	-0.336	0.737
A1cf	1.34	-3.21	1.84	-1.74	0.0819
A230004M16Rik	123	-0.108	0.109	-0.993	0.321	0.581
A230005M16Rik	0.316	0.188	2.91	0.0647	0.948
A230009B12Rik	0.392	1.95	2.99	0.653	0.514
A230020J21Rik	10	0.258	0.411	0.628	0.53	0.751
A230028O05Rik	43	0.0888	0.228	0.389	0.697	0.855
A230046K03Rik	6680	-0.0734	0.0478	-1.53	0.125	0.333
A230050P20Rik	409	0.326	0.124	2.63	0.00849	0.0555
A230052G05Rik	2.86	-0.468	0.85	-0.551	0.582
A230056P14Rik	119	-0.21	0.134	-1.56	0.118	0.322
A230059L01Rik	6.07	-0.522	0.406	-1.29	0.198
A230060F14Rik	41.6	-0.373	0.191	-1.96	0.0502	0.187
A230065H16Rik	0.353	-1.14	2.4	-0.474	0.635
A230065N10Rik	0.198	-1.4	3	-0.465	0.642
A230072C01Rik	58.9	0.375	0.163	2.29	0.0218	0.107
A230072E10Rik	3.45	-0.0914	0.656	-0.139	0.889
A230083G16Rik	27.5	-0.225	0.208	-1.08	0.28	0.538
A230083N12Rik	0.415	1.27	2.4	0.527	0.598
A230087F16Rik	5.36	0.382	0.563	0.678	0.498
A230103J11Rik	149	-0.182	0.142	-1.29	0.198	0.441
A230107N01Rik	16.9	-0.128	0.325	-0.394	0.693	0.852
A230108P19Rik	1.16	-0.721	1.33	-0.542	0.588
A2m	13.3	0.419	0.518	0.809	0.418	0.668
A330008L17Rik	0.247	0.991	3	0.33	0.741
A330009N23Rik	34	0.351	0.213	1.65	0.0983	0.286
A330017A19Rik	13.5	-0.471	0.382	-1.23	0.217	0.465
A330023F24Rik	62.1	-0.394	0.244	-1.61	0.107	0.301
A330032B11Rik	2.47	-0.75	0.756	-0.992	0.321
A330035P11Rik	28.3	0.0608	0.227	0.268	0.789	0.906
A330040F15Rik	19.8	0.466	0.256	1.82	0.0684	0.226
A330041J22Rik	3.03	-0.154	0.823	-0.187	0.852
A330044P14Rik	230	-0.0313	0.0971	-0.323	0.747	0.883
A330069E16Rik	17.8	-0.0401	0.258	-0.155	0.876	0.949
A330074K22Rik	242	-0.509	0.18	-2.83	0.00471	0.0365
A330087D11Rik	1.76	-0.4	1.02	-0.393	0.694
A330094K24Rik	0.279	0.741	3	0.247	0.805
A330102I10Rik	4.04	-0.127	0.535	-0.237	0.812
A3galt2	7.29	0.00748	0.54	0.0139	0.989	0.996
A430005L14Rik	539	0.154	0.052	2.96	0.00304	0.0264
A430010J10Rik	1.33	0.598	1.14	0.524	0.6
A430018G15Rik	11.5	-0.137	0.357	-0.383	0.702	0.858
A430033K04Rik	328	-0.214	0.105	-2.04	0.0417	0.165
A430035B10Rik	11.1	-0.375	0.463	-0.81	0.418	0.667
A430046D13Rik	66.8	-0.11	0.199	-0.553	0.58	0.784
A430057M04Rik	45.8	0.246	0.195	1.26	0.206	0.452
A430072P03Rik	0.576	2.45	1.93	1.27	0.205
A430078G23Rik	66.8	0.0141	0.186	0.0762	0.939	0.974
A430078I02Rik	4.92	-0.46	0.457	-1.01	0.314
A430093F15Rik	14.5	0.628	0.34	1.85	0.0645	0.217
A430105I19Rik	439	-0.0947	0.0815	-1.16	0.245	0.498
A430105J06Rik	13	-0.125	0.351	-0.356	0.722	0.87
A430106G13Rik	48.2	-0.292	0.175	-1.67	0.0944	0.279
A430108G06Rik	0.964	0.829	1.43	0.582	0.561
A430110L20Rik	110	0.117	0.149	0.788	0.431	0.677
A4galt	52.4	-0.0135	0.252	-0.0537	0.957	0.981
A4gnt	0.483	-1.4	2.04	-0.686	0.493
A530006G24Rik	2.7	0.333	0.778	0.428	0.669
A530013C23Rik	14.3	0.0652	0.334	0.195	0.845	0.935
A530016L24Rik	2.62	0.018	1.05	0.0171	0.986
A530017D24Rik	118	0.198	0.143	1.38	0.167	0.399
A530020G20Rik	6.44	-0.247	0.471	-0.524	0.6	0.796
A530021J07Rik	0.523	0.446	2.71	0.165	0.869
A530032D15Rik	178	-0.214	0.15	-1.43	0.152	0.377
A530040E14Rik	609	-0.157	0.11	-1.42	0.154	0.38
A530053M12Rik	2.63	0.466	0.61	0.765	0.445
A530054K11Rik	752	-0.0285	0.0685	-0.416	0.677	0.842
A530064D06Rik	52.7	0.375	0.306	1.23	0.22	0.468
A530072M11Rik	23.3	0.126	0.264	0.478	0.633	0.817
A530076I17Rik	0.393	-0.98	2.41	-0.407	0.684
A530083I20Rik	1.98	0.537	0.983	0.547	0.585
A530095I07Rik	0.56	-1.04	1.79	-0.578	0.563
A530099J19Rik	9.3	-0.00888	0.486	-0.0183	0.985	0.995
A630001G21Rik	306	0.426	0.134	3.17	0.00151	0.016
A630012P03Rik	5.12	2.22	0.885	2.51	0.0122
A630014C17Rik	3.86	0.75	0.58	1.29	0.196
A630023A22Rik	1.24	-0.55	1.02	-0.541	0.589
A630023P12Rik	2.57	0.14	0.812	0.172	0.863
A630033H20Rik	175	0.223	0.167	1.34	0.182	0.419
A630052C17Rik	138	-0.00171	0.113	-0.0152	0.988	0.995
A630072L19Rik	2.24	0.343	0.876	0.392	0.695
A630072M18Rik	17.4	-0.623	0.935	-0.666	0.505	0.734
A630076J17Rik	0.28	0.38	2.59	0.147	0.883
A630077J23Rik	0.304	-1.11	2.21	-0.504	0.614
A630081J09Rik	1.41	-0.87	1.19	-0.729	0.466
A630091E08Rik	0.955	-1.35	1.28	-1.05	0.292
A630095N17Rik	2.79	-0.211	0.667	-0.316	0.752
A730011C13Rik	61.3	0.366	0.147	2.48	0.0131	0.0753
A730013G03Rik	17.2	-0.49	0.521	-0.941	0.347	0.606
A730015C16Rik	27.4	-0.0201	0.252	-0.0795	0.937	0.973
A730017C20Rik	3.73	-2.82	0.782	-3.61	0.000308
A730017L22Rik	306	0.0602	0.079	0.763	0.445	0.689
A730020E08Rik	2.73	0.233	0.694	0.336	0.737
A730020M07Rik	5.05	-1.28	0.632	-2.03	0.0427
A730035I17Rik	0.894	-1.15	1.23	-0.93	0.352
A730036I17Rik	0.546	-1.07	1.78	-0.6	0.549
A730046J19Rik	0.425	0.303	2.76	0.11	0.912
A730049H05Rik	9.62	0.34	0.376	0.905	0.365	0.624
A730056A06Rik	49.1	-0.617	0.303	-2.03	0.0419	0.166
A730061H03Rik	5.66	-0.166	0.506	-0.327	0.743
A730071L15Rik	3.56	0.0521	0.649	0.0802	0.936
A730081D07Rik	6.23	0.362	0.479	0.755	0.45
A730085K08Rik	3.22	0.547	0.989	0.553	0.58
A730090H04Rik	1.17	2.28	1.15	1.98	0.0475
A730090N16Rik	5.35	-0.306	0.487	-0.628	0.53
A830005F24Rik	6.7	0.386	0.477	0.809	0.418	0.668
A830008E24Rik	0.299	-0.806	1.94	-0.416	0.678
A830009L08Rik	0.808	0.14	1.3	0.108	0.914
A830010M20Rik	261	-0.296	0.111	-2.68	0.00738	0.0505
A830011K09Rik	19.2	-0.0633	0.321	-0.197	0.844	0.934
A830012C17Rik	0.987	0.155	1.58	0.0982	0.922
A830018L16Rik	0.366	-0.318	2.47	-0.129	0.897
A830019P07Rik	6.01	-0.423	0.489	-0.864	0.388
A830035A12Rik	0.302	1.19	2.53	0.471	0.638
A830039N20Rik	0.319	0.038	2.54	0.015	0.988
A830052D11Rik	3.63	0.149	0.506	0.295	0.768
A830080D01Rik	920	0.0548	0.0747	0.734	0.463	0.702
A830082K12Rik	365	-0.13	0.0971	-1.34	0.181	0.418
A930001C03Rik	8.93	-0.175	0.558	-0.313	0.754	0.887
A930002H24Rik	8.98	-0.389	0.357	-1.09	0.276	0.532
A930003A15Rik	0.226	1.27	3	0.424	0.672
A930004D18Rik	255	0.154	0.0857	1.8	0.0716	0.232
A930005H10Rik	74.8	0.0385	0.166	0.232	0.817	0.92
A930006K02Rik	16	0.946	0.343	2.76	0.00583	0.0428
A930006L05Rik	6.38	-1.04	0.589	-1.76	0.0782
A930007I19Rik	34.9	-0.0723	0.235	-0.307	0.758	0.89
A930011G23Rik	2.12	1.28	1.21	1.06	0.291
A930012L18Rik	15.6	0.159	0.321	0.494	0.621	0.809
A930012O16Rik	29.4	-0.359	0.256	-1.41	0.16	0.388
A930015D03Rik	10.1	0.557	0.594	0.938	0.348	0.607
A930016O22Rik	1.14	1.42	1.3	1.09	0.275
A930017K11Rik	1.77	0.138	1	0.138	0.89
A930017M01Rik	0.233	1.3	3	0.435	0.664
A930018M24Rik	8.62	0.142	0.42	0.339	0.735	0.877
A930018P22Rik	0.191	0.589	2.8	0.21	0.833
A930019D19Rik	9.01	-0.667	0.429	-1.55	0.12	0.325
A930024E05Rik	27.5	0.0397	0.252	0.157	0.875	0.948
A930024N18Rik	2.28	2.52	0.927	2.72	0.00651
A930029G22Rik	29.5	0.485	0.256	1.9	0.0578	0.203
A930033H14Rik	149	0.0195	0.133	0.146	0.884	0.951
A930035D04Rik	8.13	-0.35	0.488	-0.718	0.473	0.71
A930038B10Rik	2.48	-0.28	0.647	-0.432	0.666
A930041C12Rik	2.94	-0.671	0.677	-0.991	0.322
AA386476	93	0.0423	0.174	0.243	0.808	0.916
AA413626	6.06	0.169	0.458	0.37	0.712
AA414768	28.4	-0.0696	0.295	-0.236	0.813	0.918
AA415398	74.1	-0.428	0.151	-2.83	0.00461	0.036
AA465934	41.4	0.0442	0.252	0.175	0.861	0.942
AA467197	830	0.4	0.275	1.46	0.146	0.366
AA474331	628	-0.125	0.0747	-1.67	0.0951	0.28
AA474408	98	-0.0418	0.13	-0.321	0.748	0.883
AA543186	23.9	0.33	0.261	1.27	0.205	0.45
AA792892	0	0	0	0	1
AA986860	20.1	-0.295	0.286	-1.03	0.302	0.561
AA987161	606	0.0245	0.0692	0.354	0.723	0.87
Aaas	1900	0.117	0.0474	2.47	0.0134	0.0769
Aacs	3870	-0.0194	0.0678	-0.286	0.775	0.898
Aadat	1.12	1.85	1.77	1.04	0.298
Aaed1	625	-0.135	0.0597	-2.26	0.0236	0.112
Aagab	1190	0.0965	0.0543	1.78	0.0757	0.24
Aak1	3640	0.00942	0.0331	0.285	0.776	0.899
Aamdc	310	-0.218	0.103	-2.12	0.0343	0.145
Aamp	4770	-0.0721	0.0329	-2.19	0.0284	0.127
Aanat	3.86	0.502	0.621	0.809	0.418
Aar2	1210	-0.0534	0.0596	-0.897	0.37	0.627
Aars	13300	-0.0709	0.0622	-1.14	0.254	0.509
Aars2	800	-0.103	0.0724	-1.42	0.156	0.382
Aarsd1	1230	-0.0201	0.0571	-0.352	0.725	0.871
Aasdh	719	-0.0541	0.0752	-0.719	0.472	0.709
Aasdhppt	1260	0.151	0.0658	2.29	0.0221	0.107
Aass	3.01	1.93	1.06	1.83	0.0679
Aatf	2910	0.0606	0.0637	0.95	0.342	0.601
Aatk	138	0.46	0.175	2.63	0.00854	0.0557
AB124611	365	0.884	0.188	4.72	2.41e-06	0.000137
Abat	17.6	-0.0456	0.316	-0.144	0.885	0.952
Abca1	3540	0.463	0.167	2.78	0.00552	0.0411
Abca12	4.37	1.29	0.683	1.88	0.0598
Abca13	7.05	-0.442	0.612	-0.722	0.47	0.707
Abca14	3.5	0.758	0.754	1.01	0.315
Abca16	10.7	-0.289	0.408	-0.707	0.48	0.715
Abca17	1.57	3.34	1.07	3.11	0.00186
Abca2	4160	-0.0762	0.0595	-1.28	0.2	0.445
Abca3	1210	0.237	0.067	3.53	0.000409	0.00617
Abca4	25.3	-0.723	0.31	-2.33	0.0199	0.0998
Abca5	715	-0.523	0.0831	-6.3	3.02e-10	1.7e-07
Abca6	4.02	1.42	0.757	1.87	0.0613
Abca7	1470	-0.0258	0.0673	-0.383	0.701	0.857
Abca8a	12	0.0722	0.594	0.122	0.903	0.96
Abca8b	14.3	-0.51	0.394	-1.29	0.196	0.438
Abca9	569	-0.259	0.225	-1.15	0.251	0.505
Abcb10	1700	-0.0858	0.0399	-2.15	0.0314	0.136
Abcb11	2.59	-1.61	1.1	-1.46	0.144
Abcb1a	106	0.72	0.208	3.46	0.000542	0.00755
Abcb1b	2910	0.0554	0.0582	0.951	0.341	0.601
Abcb4	53.9	0.0718	0.171	0.42	0.674	0.84
Abcb5	0.335	1.75	2.99	0.585	0.558
Abcb6	1480	-0.0867	0.0623	-1.39	0.164	0.395
Abcb7	2630	0.0332	0.0541	0.614	0.539	0.757
Abcb8	1100	-0.106	0.0508	-2.09	0.037	0.152
Abcb9	595	-0.214	0.129	-1.66	0.0977	0.285
Abcc1	7780	-0.0515	0.0806	-0.639	0.523	0.746
Abcc10	144	-0.0233	0.136	-0.172	0.864	0.943
Abcc12	2.72	-0.22	0.668	-0.329	0.742
Abcc2	1.22	1.25	1.2	1.04	0.296
Abcc3	777	0.882	0.167	5.27	1.38e-07	1.76e-05
Abcc4	1830	0.114	0.0596	1.92	0.0549	0.197
Abcc5	4130	-0.0294	0.0475	-0.62	0.536	0.754
Abcc6	1.87	0.521	1.51	0.345	0.73
Abcc8	1.83	0.919	1.2	0.765	0.444
Abcc9	524	-0.0836	0.239	-0.35	0.727	0.872
Abcd1	989	0.219	0.116	1.89	0.0583	0.204
Abcd2	99.9	-0.496	0.21	-2.36	0.0182	0.0936
Abcd3	2910	-0.196	0.0418	-4.69	2.76e-06	0.000151
Abcd4	892	-0.0318	0.0552	-0.576	0.565	0.775
Abce1	12600	0.00926	0.0523	0.177	0.859	0.942
Abcf1	5740	0.0945	0.0332	2.85	0.00437	0.0347
Abcf2	5170	0.0142	0.0554	0.256	0.798	0.911
Abcf3	1330	-0.0774	0.0526	-1.47	0.141	0.359
Abcg1	913	0.86	0.249	3.46	0.00055	0.00763
Abcg2	162	0.316	0.164	1.92	0.0545	0.196
Abcg3	278	0.424	0.176	2.41	0.016	0.0859
Abcg4	11.8	0.149	0.344	0.432	0.665	0.835
Abcg5	0.83	-2.23	2.16	-1.03	0.303
Abcg8	1.81	-0.512	0.916	-0.559	0.576
Abhd1	63.9	-0.0633	0.165	-0.384	0.701	0.857
Abhd10	515	-0.101	0.0622	-1.63	0.104	0.296
Abhd11	723	-0.0493	0.0593	-0.831	0.406	0.658
Abhd11os	7.33	0.185	0.398	0.464	0.643	0.824
Abhd12	3050	0.0439	0.063	0.697	0.486	0.719
Abhd12b	0.0407	-0.599	3.01	-0.199	0.842
Abhd13	1230	0.104	0.0415	2.5	0.0123	0.0722
Abhd14a	606	-0.11	0.0799	-1.38	0.168	0.4
Abhd14b	296	-0.0655	0.114	-0.573	0.566	0.776
Abhd15	161	0.431	0.143	3.02	0.00254	0.0234
Abhd16a	1920	-0.117	0.0623	-1.88	0.0598	0.207
Abhd16b	4.47	1.13	0.517	2.19	0.0288
Abhd17a	885	0.0247	0.065	0.38	0.704	0.858
Abhd17b	1860	0.0216	0.0549	0.394	0.694	0.853
Abhd17c	1610	0.104	0.0589	1.76	0.0783	0.246
Abhd2	7360	0.00519	0.0519	0.0999	0.92	0.967
Abhd3	135	-0.428	0.11	-3.89	9.95e-05	0.00218
Abhd4	755	-0.0794	0.0606	-1.31	0.19	0.43
Abhd5	959	-0.0402	0.0583	-0.689	0.491	0.724
Abhd6	198	-0.106	0.0882	-1.2	0.232	0.483
Abhd8	1290	-0.179	0.0833	-2.15	0.0314	0.136
Abi1	3960	0.0634	0.0471	1.35	0.178	0.415
Abi2	3350	-0.0921	0.0535	-1.72	0.0852	0.26
Abi3	426	0.629	0.164	3.84	0.000123	0.00257
Abi3bp	86.9	0.323	0.299	1.08	0.28	0.537
Abl1	4250	-0.0125	0.0305	-0.41	0.682	0.845
Abl2	5330	0.107	0.0746	1.43	0.152	0.376
Ablim1	503	0.751	0.287	2.61	0.00893	0.0575
Ablim2	7.71	0.201	0.527	0.382	0.703	0.858
Ablim3	12.8	-0.135	0.526	-0.257	0.797	0.911
Abo	0.519	-2.34	2.97	-0.786	0.432
Abr	4100	0.28	0.0696	4.03	5.61e-05	0.00138
Abra	3.9	1.37	1.07	1.28	0.201
Abracl	1860	0.0286	0.0595	0.481	0.63	0.816
Abt1	607	0.0228	0.0522	0.438	0.661	0.833
Abtb1	295	-0.0831	0.113	-0.734	0.463	0.702
Abtb2	247	-0.0458	0.169	-0.271	0.786	0.905
AC021667.1	6.07	-0.0678	0.494	-0.137	0.891
AC092202.4	16.7	-0.033	0.34	-0.097	0.923	0.968
AC098736.2	4.62	0.0462	0.632	0.0732	0.942
AC102860.3	9.1	-0.663	0.33	-2.01	0.0444	0.172
AC118721.1	2.86	-0.756	0.804	-0.94	0.347
AC148982.1	1.53	-1.73	1.38	-1.25	0.211
AC158361.1	0.103	-1.16	3.01	-0.386	0.7
AC158361.3	0.106	-0.633	3.01	-0.21	0.834
AC158361.5	0.194	-0.539	3.01	-0.179	0.858
Acaa1a	1200	-0.000459	0.0593	-0.00774	0.994	0.997
Acaa1b	8.24	3.76	1.08	3.49	0.000477	0.0069
Acaa2	527	-0.0505	0.101	-0.5	0.617	0.807
Acaca	8810	0.0689	0.0586	1.18	0.239	0.492
Acacb	40.2	0.522	0.257	2.03	0.0421	0.167
Acad10	165	-0.54	0.102	-5.27	1.35e-07	1.73e-05
Acad11	427	-0.0825	0.0743	-1.11	0.267	0.523
Acad12	76.2	-0.216	0.136	-1.58	0.113	0.313
Acad8	865	-0.0425	0.0558	-0.762	0.446	0.689
Acad9	2290	-0.0349	0.0381	-0.916	0.36	0.618
Acadl	2590	-0.0253	0.0397	-0.639	0.523	0.746
Acadm	2160	-0.0585	0.0634	-0.923	0.356	0.614
Acads	1220	-0.142	0.0623	-2.27	0.0231	0.111
Acadsb	1250	-0.324	0.065	-4.99	6.18e-07	4.97e-05
Acadvl	1430	-0.0957	0.0572	-1.67	0.0942	0.279
Acan	0.586	1.14	1.79	0.638	0.524
Acap1	267	0.584	0.215	2.72	0.00651	0.0464
Acap2	4670	0.0516	0.0254	2.03	0.0421	0.167
Acap3	1550	-0.0211	0.0671	-0.314	0.753	0.886
Acat1	3550	-0.323	0.0748	-4.32	1.54e-05	0.000539
Acat2	1530	-0.0825	0.0915	-0.902	0.367	0.626
Acat3	34.3	-0.592	0.278	-2.13	0.0331	0.141
Acbd3	2550	-0.0297	0.039	-0.762	0.446	0.689
Acbd4	361	-0.092	0.0943	-0.975	0.329	0.589
Acbd5	1900	-0.0265	0.0486	-0.545	0.586	0.787
Acbd6	1160	-0.067	0.0535	-1.25	0.211	0.457
Accs	436	-0.268	0.0995	-2.69	0.00713	0.0493
Accsl	24.6	-0.461	0.276	-1.67	0.0956	0.281
Acd	1030	-0.111	0.0514	-2.17	0.0303	0.132
Ace	127	0.358	0.255	1.41	0.159	0.388
Ace2	0.183	0.0602	3.01	0.02	0.984
Ace3	0.379	-0.4	2.81	-0.142	0.887
Acer2	33	-0.0437	0.273	-0.16	0.873	0.948
Acer3	1490	0.206	0.0611	3.37	0.000739	0.00945
Ache	34.6	-0.893	0.312	-2.86	0.00426	0.034
Acin1	8170	0.0423	0.0322	1.31	0.189	0.43
Ackr1	7.93	0.715	0.545	1.31	0.189	0.43
Ackr2	15.6	0.673	0.39	1.73	0.0842	0.258
Ackr3	750	-0.286	0.114	-2.52	0.0117	0.0699
Ackr4	5.33	-0.0665	0.657	-0.101	0.919
Acly	12100	-0.0279	0.054	-0.516	0.606	0.8
Acmsd	3.89	-0.00439	0.729	-0.00602	0.995
Acn9	262	-0.0901	0.0891	-1.01	0.312	0.572
Aco1	2620	0.051	0.0448	1.14	0.255	0.51
Aco2	7680	0.0422	0.0324	1.3	0.193	0.434
Acot1	5.64	0.122	0.724	0.169	0.866
Acot11	98.3	0.376	0.156	2.41	0.0162	0.0867
Acot12	0.237	-1.11	2.65	-0.42	0.675
Acot13	539	-0.195	0.0727	-2.69	0.00719	0.0496
Acot2	677	-0.145	0.15	-0.967	0.334	0.593
Acot4	1.93	-0.276	1.05	-0.262	0.793
Acot6	5.83	-0.0426	0.76	-0.056	0.955
Acot7	3280	0.149	0.0366	4.07	4.76e-05	0.00122
Acot8	334	-0.0985	0.0605	-1.63	0.104	0.296
Acot9	3630	0.111	0.0495	2.25	0.0243	0.114
Acox1	3470	-0.163	0.0355	-4.58	4.63e-06	0.000219
Acox2	1.4	0.937	1.13	0.828	0.408
Acox3	1070	0.208	0.0683	3.04	0.00234	0.0221
Acoxl	2.79	0.518	0.738	0.702	0.483
Acp1	2830	-0.00574	0.0535	-0.107	0.915	0.965
Acp2	2830	0.263	0.0783	3.36	0.000787	0.00989
Acp5	581	0.9	0.26	3.46	0.000534	0.00747
Acp6	941	-0.0973	0.0868	-1.12	0.263	0.518
Acpp	543	0.242	0.213	1.14	0.255	0.51
Acpt	1.75	-0.997	0.965	-1.03	0.302
Acr	2	-0.909	1.33	-0.681	0.496
Acrbp	54.2	0.245	0.208	1.18	0.238	0.491
Acrv1	0.2	-0.655	3.01	-0.218	0.828
Acsbg1	105	-0.0403	0.201	-0.201	0.841	0.933
Acsbg2	0.251	-1.59	2.61	-0.608	0.543
Acsf2	631	0.209	0.0764	2.74	0.00618	0.0446
Acsf3	71.3	0.44	0.249	1.77	0.0769	0.243
Acsl1	1120	0.451	0.147	3.07	0.00211	0.0205
Acsl3	2420	-0.144	0.0675	-2.13	0.0329	0.14
Acsl4	4380	-0.0259	0.0493	-0.525	0.599	0.795
Acsl5	4580	0.264	0.0654	4.03	5.56e-05	0.00137
Acsl6	1.54	2.33	1.05	2.21	0.0269
Acsm3	34	-1.2	0.317	-3.78	0.000155	0.00302
Acsm4	119	-0.224	0.2	-1.12	0.265	0.52
Acsm5	0.377	0.672	2.86	0.235	0.814
Acss1	259	0.00403	0.134	0.0299	0.976	0.99
Acss2	376	-0.543	0.133	-4.09	4.29e-05	0.00114
Acss3	1.78	1.49	1.02	1.46	0.144
Acta1	433	4.02	1.09	3.68	0.000233	0.00406
Acta2	471	0.869	0.255	3.41	0.000639	0.00853
Actb	121000	0.179	0.0645	2.77	0.00562	0.0417
Actbl2	0.627	-0.0358	1.82	-0.0196	0.984
Actc1	4.15	1.14	0.603	1.89	0.0593
Actg-ps1	0.793	-0.261	1.32	-0.198	0.843
Actg1	70400	0.00637	0.0715	0.0891	0.929	0.97
Actg2	27.2	0.61	0.361	1.69	0.0914	0.272
Actl10	16	0.0371	0.27	0.137	0.891	0.955
Actl6a	3990	0.016	0.0375	0.427	0.67	0.837
Actl6b	0.0506	0.144	3.01	0.0479	0.962
Actl7a	1.58	0.533	1.03	0.519	0.604
Actl9	0.84	0.0242	1.35	0.0179	0.986
Actn1	13900	-0.0194	0.0403	-0.48	0.631	0.816
Actn2	28.2	1.5	0.746	2.01	0.045	0.173
Actn3	73.6	1.96	0.683	2.86	0.00419	0.0336
Actn4	13900	0.0897	0.0394	2.27	0.023	0.11
Actr10	2490	-0.0616	0.0311	-1.98	0.0477	0.181
Actr1a	6710	-0.0128	0.0459	-0.278	0.781	0.902
Actr1b	4190	0.000655	0.0385	0.017	0.986	0.995
Actr2	13700	0.149	0.0511	2.91	0.00365	0.0302
Actr3	16300	0.212	0.0603	3.51	0.000443	0.00655
Actr3b	12.8	-0.36	0.47	-0.766	0.443	0.687
Actr5	574	-0.0824	0.0489	-1.69	0.0917	0.273
Actr6	751	-0.06	0.0534	-1.12	0.261	0.517
Actr8	996	0.0326	0.0446	0.731	0.465	0.703
Actrt3	5.54	-0.674	0.532	-1.27	0.206
Acvr1	1750	-0.00596	0.0569	-0.105	0.917	0.966
Acvr1b	881	0.0174	0.0637	0.274	0.784	0.904
Acvr1c	3	-0.813	0.792	-1.03	0.304
Acvr2a	689	0.00221	0.0647	0.0341	0.973	0.988
Acvr2b	91.2	0.102	0.13	0.783	0.434	0.678
Acvrl1	749	0.684	0.163	4.19	2.83e-05	0.000856
Acy1	620	-0.181	0.0847	-2.13	0.0329	0.14
Acy3	51.6	-0.234	0.205	-1.14	0.253	0.508
Acyp1	160	0.168	0.112	1.5	0.135	0.348
Acyp2	49	0.302	0.218	1.38	0.167	0.399
Ada	505	0.165	0.0791	2.08	0.0376	0.154
Adad2	14.4	-0.906	0.373	-2.43	0.0152	0.0831
Adal	268	0.0391	0.0801	0.488	0.625	0.812
Adam10	5980	0.135	0.0628	2.15	0.0317	0.137
Adam11	39.4	-0.183	0.263	-0.695	0.487	0.72
Adam12	250	-0.0282	0.308	-0.0918	0.927	0.97
Adam15	3830	0.0823	0.0484	1.7	0.0892	0.268
Adam17	8180	-0.00993	0.0533	-0.186	0.852	0.938
Adam19	1300	-0.0589	0.101	-0.584	0.559	0.771
Adam1a	178	0.104	0.144	0.723	0.47	0.707
Adam1b	3.64	-0.442	0.935	-0.472	0.637
Adam21	37.5	0.223	0.215	1.03	0.301	0.56
Adam22	62.8	0.405	0.188	2.15	0.0312	0.135
Adam23	29.1	0.127	0.401	0.317	0.751	0.885
Adam3	8.87	0.0197	0.441	0.0446	0.964	0.985
Adam30	0.651	-1.44	1.61	-0.897	0.37
Adam32	2.1	0.965	0.968	0.998	0.318
Adam33	47.9	-0.634	0.276	-2.29	0.0218	0.107
Adam4	25.3	0.175	0.27	0.646	0.519	0.743
Adam5	0.6	0.305	1.63	0.187	0.852
Adam6b	0.328	-2.07	2.81	-0.735	0.462
Adam8	5490	0.223	0.186	1.2	0.23	0.481
Adam9	6080	0.0709	0.0396	1.79	0.0731	0.235
Adamdec1	39.3	3.32	1.02	3.24	0.00121	0.0135
Adamts1	2050	-0.0894	0.0864	-1.04	0.301	0.56
Adamts10	781	-0.0608	0.0902	-0.673	0.501	0.731
Adamts12	270	-0.428	0.134	-3.2	0.00137	0.0148
Adamts13	1.17	-0.368	1.15	-0.319	0.75
Adamts14	3330	0.000917	0.0729	0.0126	0.99	0.996
Adamts15	40.2	0.759	0.423	1.79	0.0727	0.234
Adamts16	11.3	-1.13	0.441	-2.55	0.0106	0.0651
Adamts17	2.94	0.141	0.904	0.156	0.876
Adamts18	1.39	0.766	1.42	0.538	0.59
Adamts19	1.24	2.95	1.47	2.01	0.0446
Adamts2	220	0.614	0.298	2.06	0.0393	0.159
Adamts20	6.23	-0.555	0.62	-0.895	0.371
Adamts3	2.1	0.756	0.965	0.784	0.433
Adamts4	1140	-0.111	0.0922	-1.2	0.229	0.479
Adamts5	358	0.0168	0.111	0.151	0.88	0.95
Adamts6	473	-0.373	0.144	-2.59	0.00952	0.0601
Adamts7	3200	-0.416	0.137	-3.04	0.00235	0.0222
Adamts8	24.3	-0.652	0.337	-1.93	0.0531	0.193
Adamts9	1720	-0.256	0.0818	-3.13	0.00173	0.0177
Adamtsl1	17.1	0.306	0.51	0.6	0.548	0.764
Adamtsl2	18.5	-0.223	0.343	-0.651	0.515	0.741
Adamtsl3	611	0.178	0.138	1.3	0.195	0.437
Adamtsl4	1450	0.393	0.105	3.75	0.000175	0.00329
Adamtsl5	823	-0.317	0.106	-3	0.00269	0.0244
Adap1	294	0.482	0.139	3.48	0.000505	0.00715
Adap2	631	0.773	0.152	5.08	3.72e-07	3.38e-05
Adap2os	40.2	0.436	0.259	1.68	0.0923	0.274
Adar	3970	0.0688	0.0704	0.977	0.329	0.588
Adarb1	1100	-0.146	0.0779	-1.87	0.0611	0.21
Adarb2	29.4	-0.501	0.304	-1.65	0.0994	0.288
Adat1	509	-0.0165	0.089	-0.185	0.853	0.938
Adat2	459	-0.0521	0.0621	-0.84	0.401	0.654
Adat3	438	0.113	0.101	1.11	0.265	0.521
Adck1	484	-0.186	0.0793	-2.35	0.0189	0.0961
Adck2	635	-0.0494	0.0665	-0.743	0.457	0.698
Adck3	5080	-0.341	0.129	-2.64	0.00818	0.0539
Adck4	401	-0.159	0.0799	-2	0.046	0.176
Adck5	695	-0.0379	0.0607	-0.625	0.532	0.752
Adcy1	1.72	-0.833	1.09	-0.762	0.446
Adcy10	2.45	-0.414	0.771	-0.537	0.591
Adcy2	5.45	0.799	0.743	1.07	0.282
Adcy3	805	-0.136	0.0703	-1.93	0.0534	0.194
Adcy4	99.7	0.581	0.248	2.34	0.0192	0.0973
Adcy5	26	-0.473	0.325	-1.46	0.145	0.365
Adcy6	2690	0.0224	0.058	0.386	0.699	0.856
Adcy7	7540	-0.0287	0.0732	-0.391	0.696	0.853
Adcy8	51.9	-1.04	0.218	-4.77	1.87e-06	0.000115
Adcy9	398	-0.0274	0.0734	-0.374	0.709	0.862
Adcyap1	0.257	0.634	3	0.211	0.833
Adcyap1r1	16.1	-0.0742	0.505	-0.147	0.883	0.951
Add1	6890	-0.128	0.0342	-3.75	0.00018	0.00337
Add2	14	-0.369	0.4	-0.922	0.357	0.615
Add3	815	0.0543	0.0739	0.734	0.463	0.702
Adgb	45.5	0.685	0.3	2.29	0.0222	0.108
Adh1	5.44	-0.247	0.683	-0.362	0.717
Adh4	0.772	-0.725	1.74	-0.416	0.677
Adh5	3800	0.00883	0.0571	0.155	0.877	0.949
Adh6-ps1	0.468	-1.08	2.67	-0.406	0.685
Adh6b	1.88	0.754	1.06	0.709	0.478
Adh7	90.2	0.411	0.214	1.92	0.0546	0.196
Adhfe1	45	-0.803	0.182	-4.41	1.02e-05	0.000398
Adi1	928	0.128	0.0668	1.91	0.0561	0.2
Adig	1.68	-3.01	1.46	-2.06	0.0396
Adipoq	25.7	-0.683	0.945	-0.722	0.47	0.707
Adipor1	5110	0.0822	0.0393	2.09	0.0366	0.151
Adipor2	3130	-0.0212	0.0499	-0.425	0.671	0.838
Adk	1760	-0.0307	0.0401	-0.767	0.443	0.687
Adm	95.9	-0.637	0.23	-2.77	0.00563	0.0417
Adm2	136	-0.167	0.262	-0.638	0.523	0.746
Adnp	1680	-0.34	0.183	-1.85	0.0638	0.216
Adnp2	2160	0.0177	0.052	0.341	0.733	0.876
Ado	1850	0.166	0.0539	3.09	0.00202	0.0199
Adora1	3.72	-0.0757	1.03	-0.0738	0.941
Adora2a	51.5	0.945	0.272	3.48	0.00051	0.00721
Adora2b	111	0.207	0.157	1.32	0.187	0.427
Adora3	39.8	0.351	0.267	1.32	0.187	0.427
Adpgk	1630	0.0409	0.0521	0.785	0.433	0.678
Adprh	2120	0.0048	0.049	0.098	0.922	0.967
Adprhl1	3.41	0.734	1.33	0.554	0.58
Adprhl2	811	-0.0784	0.0585	-1.34	0.181	0.418
Adprm	396	-0.00321	0.0795	-0.0403	0.968	0.986
Adra1a	0.92	0.259	1.43	0.181	0.856
Adra1b	13.5	0.384	0.418	0.919	0.358	0.616
Adra1d	1.55	-0.572	1.2	-0.478	0.632
Adra2a	41.4	0.227	0.288	0.789	0.43	0.677
Adra2b	1.5	-1.65	1.1	-1.5	0.134
Adrb1	6.28	0.687	0.756	0.909	0.363
Adrb2	115	0.117	0.145	0.808	0.419	0.669
Adrb3	7.18	-0.321	1.09	-0.293	0.77	0.896
Adrbk1	5450	0.267	0.057	4.69	2.77e-06	0.000151
Adrbk2	370	0.768	0.19	4.04	5.36e-05	0.00134
Adrm1	3870	-0.000772	0.052	-0.0149	0.988	0.995
Adsl	3090	0.0211	0.0477	0.442	0.659	0.832
Adss	4800	0.0114	0.0425	0.268	0.789	0.906
Adssl1	555	0.564	0.149	3.79	0.00015	0.00296
Adtrp	2.03	-1.82	0.822	-2.21	0.0271
Aebp1	315	0.384	0.22	1.75	0.0808	0.251
Aebp2	4240	0.0886	0.0497	1.78	0.075	0.239
Aen	2210	0.108	0.058	1.86	0.0625	0.213
Aes	6200	-0.0561	0.0488	-1.15	0.25	0.504
AF067061	0.259	0.55	2.27	0.242	0.809
AF067063	0.0789	-1.09	3.01	-0.362	0.718
AF251705	1000	0.74	0.19	3.9	9.76e-05	0.00215
AF366264	0.501	1.23	1.66	0.742	0.458
AF529169	17.3	-1.46	0.693	-2.11	0.0353	0.147
Afap1	2290	-0.25	0.0606	-4.13	3.69e-05	0.00104
Afap1l1	220	-0.0995	0.181	-0.55	0.582	0.785
Afap1l2	948	0.665	0.11	6.03	1.64e-09	6.34e-07
Aff1	3800	-0.0221	0.0835	-0.265	0.791	0.907
Aff2	1.4	-0.537	1.3	-0.413	0.68
Aff3	24.7	-0.281	0.488	-0.577	0.564	0.774
Aff4	7910	-0.143	0.0366	-3.9	9.7e-05	0.00214
Afg3l1	2790	-0.0266	0.0401	-0.663	0.507	0.736
Afg3l2	2870	-0.00435	0.0517	-0.084	0.933	0.972
Afmid	562	0.0194	0.0692	0.28	0.779	0.901
Afp	11.3	0.0103	0.467	0.022	0.982	0.993
Aftph	2210	0.15	0.0709	2.11	0.0349	0.146
Aga	1090	-0.226	0.0427	-5.29	1.19e-07	1.6e-05
Agap1	4090	0.0895	0.0934	0.958	0.338	0.597
Agap2	234	-0.0682	0.138	-0.494	0.621	0.809
Agap3	2970	-0.011	0.038	-0.291	0.771	0.897
Agbl1	0.69	1.86	1.76	1.06	0.291
Agbl2	1.62	0.228	1.19	0.192	0.848
Agbl3	169	-0.256	0.115	-2.23	0.0261	0.12
Agbl5	443	-0.236	0.0925	-2.55	0.0108	0.0656
Ager	70.2	-0.0764	0.149	-0.515	0.607	0.801
Agfg1	4160	0.0451	0.0402	1.12	0.262	0.518
Agfg2	916	0.0524	0.0547	0.958	0.338	0.597
Aggf1	1840	0.0302	0.0455	0.665	0.506	0.735
Agk	1080	-0.107	0.0546	-1.96	0.0497	0.185
Agl	2850	-0.253	0.0502	-5.05	4.35e-07	3.75e-05
Agmat	0.123	-0.392	3.01	-0.13	0.896
Agmo	34	0.591	0.266	2.22	0.0262	0.121
Ago1	3090	-0.0815	0.0468	-1.74	0.0816	0.252
Ago2	14200	0.0402	0.0571	0.704	0.482	0.716
Ago3	2030	-0.00345	0.049	-0.0705	0.944	0.976
Ago4	113	0.317	0.179	1.78	0.0759	0.24
Agpat1	2880	0.124	0.0543	2.29	0.0218	0.107
Agpat2	616	-0.107	0.0569	-1.88	0.0607	0.209
Agpat3	4260	-0.0432	0.0454	-0.951	0.341	0.601
Agpat4	552	0.149	0.0855	1.75	0.0807	0.251
Agpat5	2060	0.0223	0.0502	0.443	0.658	0.831
Agpat6	3990	0.114	0.031	3.67	0.000239	0.00415
Agpat9	426	0.106	0.161	0.663	0.507	0.736
Agps	5170	0.129	0.0468	2.75	0.006	0.0437
Agrn	6170	-0.0432	0.063	-0.684	0.494	0.726
Agrp	1.1	1.47	1.1	1.34	0.18
Agt	3.34	-0.52	0.825	-0.631	0.528
Agtpbp1	1310	0.194	0.0472	4.1	4.18e-05	0.00112
Agtr1a	20	1.11	0.335	3.33	0.000878	0.0107
Agtr2	0.447	-0.585	2.09	-0.279	0.78
Agtrap	1230	0.142	0.062	2.28	0.0224	0.108
Agxt	0.552	-2.8	2.94	-0.954	0.34
Agxt2	0.227	1.3	3	0.434	0.664
Ahctf1	10500	-0.0169	0.0514	-0.328	0.743	0.881
Ahcy	13000	-0.01	0.0536	-0.187	0.852	0.938
Ahcyl1	7320	-0.0718	0.0308	-2.33	0.0197	0.0991
Ahcyl2	1960	0.125	0.0662	1.89	0.0584	0.205
Ahdc1	995	-0.298	0.102	-2.94	0.0033	0.0281
Ahi1	1360	-0.27	0.0617	-4.38	1.17e-05	0.00044
Ahnak	146000	0.156	0.0764	2.04	0.0416	0.165
Ahnak2	10100	0.0234	0.0511	0.458	0.647	0.826
Ahr	381	0.174	0.117	1.49	0.137	0.353
Ahrr	33.2	1.17	0.305	3.83	0.000128	0.00264
Ahsa1	4140	0.237	0.0586	4.04	5.27e-05	0.00132
Ahsa2	1620	0.000828	0.0741	0.0112	0.991	0.996
AI118078	1.02	-1.87	1.36	-1.37	0.169
AI182371	18.2	0.281	0.248	1.14	0.256	0.51
AI314180	7910	-0.0816	0.0324	-2.52	0.0118	0.0699
AI317395	0.424	-0.809	2.79	-0.29	0.772
AI413582	432	-0.031	0.0673	-0.461	0.645	0.825
AI427809	106	-0.417	0.175	-2.38	0.0172	0.0906
AI429214	30.4	-0.0221	0.265	-0.0831	0.934	0.972
AI464131	121	-0.392	0.127	-3.08	0.00206	0.0201
AI467606	452	-0.0133	0.0799	-0.167	0.868	0.946
AI480526	212	0.0276	0.124	0.223	0.823	0.924
AI481877	1.39	0.24	0.85	0.282	0.778
AI504432	511	0.585	0.136	4.29	1.76e-05	0.000601
AI507597	1.52	-0.434	1.61	-0.269	0.788
AI593442	0.154	-1.52	3	-0.506	0.613
AI597479	1470	-0.0764	0.0522	-1.46	0.143	0.363
AI606181	267	0.0908	0.0915	0.993	0.321	0.581
AI606473	0.714	-0.154	1.8	-0.0855	0.932
AI607873	1360	0.537	0.205	2.62	0.00886	0.0572
AI661453	19.4	-0.328	0.368	-0.891	0.373	0.63
AI662270	1970	0.0505	0.0626	0.808	0.419	0.669
AI837181	2160	0.111	0.0451	2.46	0.014	0.0789
AI838599	3.58	-1.17	0.591	-1.98	0.0472
AI846148	1390	-0.139	0.0537	-2.59	0.00968	0.0606
AI847159	10.5	-0.0634	0.578	-0.11	0.913	0.965
AI849053	0.27	-0.425	2.04	-0.208	0.835
AI854517	0.686	-0.427	1.79	-0.238	0.812
AI854703	4.68	0.835	0.609	1.37	0.17
AI987944	372	0.0186	0.0696	0.268	0.789	0.906
Aicda	1.77	0.269	1.36	0.198	0.843
Aida	4080	0.0841	0.0447	1.88	0.0598	0.207
Aif1	1350	0.862	0.177	4.88	1.06e-06	7.52e-05
Aif1l	1090	-0.593	0.156	-3.79	0.000148	0.00295
Aifm1	1280	0.0565	0.0599	0.942	0.346	0.605
Aifm2	606	-0.0907	0.0705	-1.29	0.198	0.441
Aifm3	3.08	-1.02	0.621	-1.64	0.102
Aig1	179	0.33	0.152	2.17	0.0298	0.131
Aim1	766	1.08	0.224	4.82	1.47e-06	9.6e-05
Aim1l	6.24	0.83	0.535	1.55	0.121
Aim2	1440	0.00753	0.0627	0.12	0.904	0.961
Aimp1	2440	-0.0433	0.0523	-0.827	0.408	0.66
Aimp2	1410	0.0888	0.0535	1.66	0.0968	0.283
Aip	2180	-0.0563	0.0447	-1.26	0.208	0.454
Aipl1	19.2	-0.178	0.286	-0.624	0.533	0.752
Aire	208	-0.638	0.366	-1.74	0.0816	0.252
Airn	439	-0.347	0.118	-2.95	0.00322	0.0276
Ajap1	15.6	-0.03	0.305	-0.0981	0.922	0.967
Ajuba	1550	0.06	0.0723	0.83	0.407	0.658
AK010878	288	0.294	0.106	2.77	0.0056	0.0416
Ak1	624	-0.306	0.117	-2.62	0.00874	0.0566
AK129341	3.4	-1.62	0.818	-1.98	0.048
AK157302	11.2	0.407	1.49	0.274	0.784	0.904
Ak2	3230	0.116	0.0432	2.69	0.00718	0.0496
Ak3	3910	-0.0503	0.0449	-1.12	0.263	0.518
Ak3l2-ps	0.212	1.22	3	0.408	0.683
Ak4	2930	-0.154	0.107	-1.43	0.152	0.376
Ak5	7.09	-0.106	0.554	-0.191	0.849	0.936
Ak6	3500	0.0404	0.0465	0.868	0.386	0.641
Ak7	2.84	-0.935	0.824	-1.13	0.257
Ak8	8.19	-0.479	0.469	-1.02	0.306	0.565
Ak9	6.64	-0.274	0.502	-0.545	0.586	0.787
Akap1	2510	0.00603	0.0477	0.126	0.899	0.959
Akap10	1700	-0.0328	0.0482	-0.682	0.495	0.727
Akap11	2840	-0.0856	0.0364	-2.35	0.0188	0.096
Akap12	156	-0.0574	0.247	-0.232	0.817	0.92
Akap13	3520	0.158	0.0933	1.69	0.0911	0.272
Akap14	1.04	-0.2	1.18	-0.169	0.866
Akap17b	200	-0.0859	0.09	-0.954	0.34	0.599
Akap2	2780	0.0484	0.0742	0.652	0.514	0.74
Akap3	12.5	0.0786	0.412	0.191	0.849	0.936
Akap5	70.3	-0.000623	0.153	-0.00406	0.997	0.998
Akap6	21.9	-0.268	0.282	-0.948	0.343	0.602
Akap7	910	-0.0199	0.0642	-0.31	0.756	0.888
Akap8	4710	0.0175	0.042	0.416	0.677	0.842
Akap8l	1110	-0.18	0.0622	-2.9	0.00374	0.0308
Akap9	4240	-0.113	0.0471	-2.41	0.016	0.0859
Akip1	247	-0.0502	0.105	-0.48	0.631	0.816
Akirin1	3960	-0.0664	0.046	-1.44	0.149	0.372
Akirin1-ps	3.07	0.245	0.57	0.43	0.668
Akirin2	1420	0.0483	0.049	0.986	0.324	0.585
Akna	1460	0.295	0.0939	3.14	0.00168	0.0174
Aknad1	14.2	0.0411	0.356	0.115	0.908	0.962
Aknaos	2.47	1.09	0.774	1.41	0.16
Akp-ps1	0.248	-1.64	2.63	-0.626	0.532
Akp3	0.812	-3.37	2.7	-1.25	0.211
Akr1a1	12600	-0.0143	0.0412	-0.346	0.729	0.873
Akr1b10	587	0.0271	0.11	0.247	0.805	0.915
Akr1b3	4500	0.0396	0.044	0.899	0.369	0.626
Akr1b7	3.27	1.72	0.797	2.16	0.0305
Akr1b8	1950	-0.0626	0.0422	-1.48	0.138	0.354
Akr1c12	271	-0.352	0.115	-3.06	0.00223	0.0212
Akr1c13	187	0.126	0.122	1.03	0.301	0.56
Akr1c14	13.9	0.793	0.478	1.66	0.097	0.284
Akr1c18	4.81	0.122	0.842	0.145	0.885
Akr1c19	0.423	-1.05	1.83	-0.57	0.569
Akr1cl	2.16	-0.673	1.33	-0.504	0.614
Akr1e1	840	-0.0885	0.0666	-1.33	0.184	0.423
Akr7a5	418	-0.111	0.0629	-1.76	0.0779	0.245
Akt1	11100	0.0976	0.0484	2.02	0.0438	0.171
Akt1s1	1750	0.01	0.0449	0.223	0.823	0.924
Akt2	3470	-0.0645	0.047	-1.37	0.169	0.402
Akt2-ps	0.218	-1.07	2.36	-0.453	0.651
Akt3	3390	-0.0123	0.0522	-0.235	0.815	0.919
Aktip	1010	-0.177	0.0543	-3.25	0.00114	0.0129
Alad	462	-0.0265	0.0583	-0.455	0.649	0.827
Alas1	1070	0.036	0.0696	0.517	0.605	0.799
Alas2	29.1	-0.0347	0.347	-0.1	0.92	0.967
Alb	0.456	0.458	2.13	0.215	0.83
Alcam	1420	0.195	0.0688	2.83	0.00466	0.0363
Aldh16a1	1110	0.0349	0.0465	0.751	0.453	0.694
Aldh18a1	5280	-0.00481	0.0824	-0.0584	0.953	0.98
Aldh1a1	23.5	-1.14	0.351	-3.24	0.00118	0.0132
Aldh1a2	7.54	0.0649	0.686	0.0946	0.925	0.969
Aldh1a3	43.9	0.00984	0.233	0.0422	0.966	0.986
Aldh1a7	2.72	-0.831	0.853	-0.975	0.33
Aldh1b1	63.6	1.09	0.316	3.44	0.000583	0.00793
Aldh1l1	85.4	-0.162	0.246	-0.66	0.509	0.737
Aldh1l2	8760	0.0381	0.178	0.213	0.831	0.928
Aldh2	3900	-0.0258	0.039	-0.66	0.509	0.737
Aldh3a1	1.22	-2.08	1.41	-1.47	0.141
Aldh3a2	1490	0.0451	0.0461	0.977	0.328	0.588
Aldh3b1	379	0.322	0.122	2.65	0.00804	0.0534
Aldh3b2	2	0.563	1.06	0.53	0.596
Aldh4a1	290	-0.102	0.0694	-1.47	0.142	0.361
Aldh5a1	686	-0.0964	0.0744	-1.3	0.195	0.438
Aldh6a1	370	-0.442	0.095	-4.65	3.36e-06	0.000174
Aldh7a1	2130	-0.123	0.0476	-2.59	0.00957	0.0602
Aldh8a1	3.36	0.0736	0.706	0.104	0.917
Aldh9a1	2650	0.0148	0.0446	0.333	0.739	0.879
Aldoa	28500	-0.161	0.12	-1.34	0.179	0.416
Aldoart2	0.373	-2.22	2.33	-0.951	0.341
Aldob	0.0948	0.116	3.01	0.0384	0.969
Aldoc	102	0.567	0.207	2.75	0.00603	0.0438
Alg1	672	0.0791	0.0542	1.46	0.144	0.364
Alg10b	2860	0.0453	0.0514	0.882	0.378	0.634
Alg11	967	-0.0307	0.0594	-0.517	0.605	0.799
Alg12	726	0.0303	0.067	0.452	0.651	0.828
Alg13	839	0.154	0.059	2.61	0.00907	0.0581
Alg14	811	-0.0252	0.0696	-0.361	0.718	0.868
Alg2	1330	-0.161	0.0586	-2.75	0.006	0.0437
Alg3	639	0.0909	0.0516	1.76	0.0784	0.246
Alg5	1000	-0.037	0.0547	-0.677	0.498	0.729
Alg6	1280	0.00599	0.0598	0.1	0.92	0.967
Alg8	1570	0.12	0.0433	2.76	0.00571	0.0422
Alg9	1620	-0.0168	0.0447	-0.376	0.707	0.861
Alk	0.389	-0.15	2.36	-0.0635	0.949
Alkbh1	1350	0.0334	0.052	0.642	0.521	0.745
Alkbh2	145	-0.152	0.115	-1.32	0.186	0.425
Alkbh3	800	0.0379	0.0644	0.588	0.556	0.769
Alkbh4	358	-0.0316	0.0682	-0.464	0.643	0.824
Alkbh5	6230	-0.0627	0.0687	-0.911	0.362	0.62
Alkbh6	306	-0.102	0.0773	-1.32	0.185	0.424
Alkbh7	82.8	0.092	0.151	0.611	0.541	0.758
Alkbh8	871	-0.0405	0.0568	-0.713	0.476	0.712
Alms1	1790	-0.016	0.0616	-0.26	0.795	0.909
Alms1-ps1	0.826	2.13	1.37	1.55	0.122
Alms1-ps2	1.85	2.02	1.02	1.97	0.0485
Alox12	16.8	0.919	0.374	2.46	0.014	0.0793
Alox12b	1.12	0.692	1.31	0.526	0.599
Alox15	4.78	-0.653	0.583	-1.12	0.263
Alox5	155	-0.591	0.189	-3.12	0.0018	0.0183
Alox5ap	1460	0.327	0.107	3.05	0.00226	0.0214
Alox8	3.1	0.41	0.556	0.737	0.461
Aloxe3	4.77	-0.322	0.594	-0.542	0.588
Alpk1	520	0.746	0.181	4.12	3.86e-05	0.00105
Alpk2	10.3	0.829	0.432	1.92	0.0551	0.197
Alpk3	11.6	0.679	0.664	1.02	0.306	0.565
Alpl	5.74	0.394	0.619	0.637	0.524
Alppl2	0.618	-2.4	2.2	-1.09	0.276
Als2	1220	-0.0966	0.0479	-2.02	0.0436	0.17
Als2cl	404	0.0686	0.191	0.359	0.72	0.869
Als2cr11	0.68	0.579	1.83	0.316	0.752
Als2cr12	33.8	0.298	0.229	1.31	0.192	0.433
Alx1	303	-0.113	0.105	-1.08	0.281	0.538
Alx3	2.22	-2.16	1.09	-1.98	0.0481
Alx4	4.15	1.25	0.69	1.82	0.0692
Alyref	3060	0.00553	0.0515	0.107	0.914	0.965
Alyref2	82.7	-0.184	0.121	-1.52	0.129	0.34
Amacr	263	-0.326	0.0839	-3.89	0.000101	0.0022
Ambp	2.65	-2.29	1.02	-2.26	0.0238
Ambra1	2000	-0.0796	0.0423	-1.88	0.0597	0.207
Amd-ps1	1.04	-0.712	1.33	-0.537	0.592
Amd-ps3	15.7	0.71	0.459	1.55	0.122	0.328
Amd-ps4	1.08	0.41	1.58	0.26	0.795
Amd1	5450	0.123	0.0585	2.1	0.0355	0.148
Amd2	20.1	0.466	0.518	0.901	0.368	0.626
Amdhd1	5.9	-1.19	0.724	-1.64	0.101
Amdhd2	399	0.0737	0.1	0.733	0.463	0.703
Amer1	1300	-0.0686	0.0637	-1.08	0.282	0.54
Amer2	4.61	0.896	0.672	1.33	0.183
Amer3	0.359	-0.823	2.42	-0.341	0.733
Amfr	9320	-0.0532	0.0275	-1.94	0.0527	0.192
Amh	11.6	-0.111	0.36	-0.308	0.758	0.889
Amhr2	1.91	-0.543	0.692	-0.784	0.433
Amica1	172	0.0704	0.215	0.328	0.743	0.88
Amigo1	534	-0.0387	0.065	-0.595	0.552	0.766
Amigo2	2300	0.367	0.0755	4.86	1.19e-06	8.1e-05
Amigo3	114	-0.0265	0.163	-0.163	0.871	0.947
Ammecr1	2080	0.0127	0.0542	0.234	0.815	0.919
Ammecr1l	2100	0.0115	0.0546	0.211	0.833	0.929
Amn	4.12	0.832	0.522	1.6	0.111
Amn1	1560	-0.0501	0.0839	-0.597	0.55	0.765
Amot	1510	-0.115	0.0562	-2.04	0.0413	0.164
Amotl1	4160	-0.0486	0.0491	-0.989	0.323	0.583
Amotl2	1450	0.228	0.114	1.99	0.0461	0.177
Ampd1	14.2	3.29	1.07	3.06	0.00218	0.021
Ampd2	3820	-0.0314	0.037	-0.85	0.395	0.65
Ampd3	641	-0.391	0.169	-2.32	0.0203	0.101
Amph	1.6	0.828	0.954	0.867	0.386
Amt	101	-0.00658	0.128	-0.0514	0.959	0.982
Amy1	28.1	-0.737	0.348	-2.11	0.0345	0.145
Amy2a2	0.143	-1.44	3	-0.48	0.631
Amy2a3	0.143	-1.44	3	-0.48	0.631
Amy2a4	0.143	-1.44	3	-0.48	0.631
Amy2a5	0.167	-1.6	3	-0.532	0.595
Amz1	268	0.375	0.148	2.53	0.0113	0.068
Amz2	1800	-0.0899	0.0417	-2.15	0.0313	0.136
Anapc1	7850	0.0638	0.0382	1.67	0.0947	0.279
Anapc10	627	-0.0906	0.0579	-1.56	0.118	0.321
Anapc11	1530	0.0851	0.047	1.81	0.0703	0.23
Anapc13	572	0.115	0.077	1.49	0.135	0.349
Anapc15	1060	0.1	0.0433	2.32	0.0205	0.102
Anapc16	1640	-0.0536	0.0504	-1.06	0.287	0.546
Anapc2	2850	0.0301	0.0422	0.714	0.475	0.711
Anapc4	3290	-0.135	0.0421	-3.2	0.00139	0.015
Anapc5	8350	-0.0124	0.0307	-0.404	0.686	0.848
Anapc7	1610	-0.0443	0.0414	-1.07	0.284	0.542
Ang	131	-0.166	0.203	-0.817	0.414	0.665
Ang2	2.2	0.863	0.773	1.12	0.265
Ang4	5.1	-0.795	0.574	-1.38	0.166
Ang5	0.132	-1.42	3.01	-0.471	0.638
Angel1	230	-0.00796	0.0836	-0.0953	0.924	0.968
Angel2	2420	-0.1	0.0496	-2.02	0.0433	0.17
Angpt1	59.3	-0.582	0.241	-2.42	0.0156	0.0845
Angpt2	441	0.0734	0.149	0.494	0.622	0.809
Angpt4	14.1	-0.877	0.532	-1.65	0.0993	0.288
Angptl1	2.88	0.376	0.813	0.463	0.644
Angptl2	13200	0.00889	0.0524	0.17	0.865	0.944
Angptl3	15.6	0.0362	0.25	0.145	0.885	0.952
Angptl4	232	0.28	0.176	1.59	0.111	0.309
Angptl6	156	-0.0498	0.27	-0.185	0.854	0.938
Angptl7	17.1	0.211	0.33	0.638	0.523	0.746
Ank	3510	-0.0929	0.0714	-1.3	0.194	0.435
Ank1	457	0.0845	0.0693	1.22	0.223	0.472
Ank2	3160	-0.0563	0.0833	-0.677	0.499	0.73
Ank3	1120	-0.108	0.0609	-1.77	0.0761	0.241
Ankar	0.169	0.531	2.9	0.183	0.855
Ankdd1a	1.27	1.28	1.18	1.09	0.278
Ankdd1b	51	-0.0982	0.178	-0.552	0.581	0.784
Ankef1	6.92	-0.792	0.47	-1.69	0.0919	0.274
Ankfn1	3.08	-0.181	0.855	-0.212	0.832
Ankfy1	6200	0.0538	0.0419	1.28	0.199	0.442
Ankhd1	4640	0.0514	0.0422	1.22	0.223	0.472
Ankib1	3850	0.0268	0.0446	0.6	0.549	0.764
Ankle1	396	0.17	0.0897	1.89	0.0582	0.204
Ankle2	2880	-0.0239	0.0332	-0.721	0.471	0.708
Ankmy1	2.81	1.15	0.862	1.33	0.182
Ankmy2	560	-0.308	0.0667	-4.62	3.82e-06	0.00019
Ankra2	689	-0.0301	0.06	-0.501	0.616	0.807
Ankrd1	2580	-0.213	0.214	-0.993	0.321	0.581
Ankrd10	2000	-0.00287	0.0532	-0.0539	0.957	0.981
Ankrd11	14100	0.017	0.0694	0.244	0.807	0.916
Ankrd12	2340	-0.0642	0.0655	-0.981	0.326	0.586
Ankrd13a	3640	0.00913	0.0499	0.183	0.855	0.939
Ankrd13b	1830	0.0593	0.0479	1.24	0.216	0.463
Ankrd13c	3510	0.0242	0.0399	0.607	0.544	0.76
Ankrd13d	220	-0.0629	0.0961	-0.655	0.512	0.739
Ankrd16	1310	-0.0649	0.0787	-0.825	0.409	0.661
Ankrd17	9790	-0.0339	0.0333	-1.02	0.308	0.567
Ankrd2	10.8	1.2	0.794	1.52	0.129	0.34
Ankrd22	0.259	0.506	2.61	0.194	0.846
Ankrd23	280	0.449	0.303	1.48	0.138	0.354
Ankrd24	191	0.0271	0.0944	0.287	0.774	0.898
Ankrd26	1190	0.12	0.0538	2.22	0.0262	0.121
Ankrd27	2650	0.052	0.0452	1.15	0.25	0.505
Ankrd28	3610	-0.225	0.0641	-3.5	0.000461	0.00673
Ankrd29	155	-0.181	0.111	-1.63	0.104	0.296
Ankrd32	1290	0.0237	0.0523	0.453	0.65	0.828
Ankrd33b	1530	-0.322	0.0917	-3.51	0.000451	0.00664
Ankrd34a	11.9	0.168	0.37	0.454	0.65	0.827
Ankrd34b	0.994	0.934	1.22	0.765	0.444
[truncated: 24,847 more rows]

## Sheet: Pathway enrichment
ID	Description	GeneRatio	BgRatio	pvalue	qvalue	geneID
mmu05330	Allograft rejection - Mus musculus (house mouse)	14/88	50/6915	6.49e-16	4.35e-14	14969/69717/14961/14999/14998/14960/15040/14972/14964/15039/21926/15018/15024/15042
mmu05332	Graft-versus-host disease - Mus musculus (house mouse)	14/88	50/6915	6.49e-16	4.35e-14	14969/69717/14961/14999/14998/14960/15040/14972/14964/15039/21926/15018/15024/15042
mmu04612	Antigen processing and presentation - Mus musculus (house mouse)	16/88	77/6915	8.43e-16	4.35e-14	14969/69717/14961/14999/14998/14960/15040/21354/14972/14964/15039/21355/21926/15018/15024/15042
mmu04940	Type I diabetes mellitus - Mus musculus (house mouse)	14/88	55/6915	2.86e-15	9.7e-14	14969/69717/14961/14999/14998/14960/15040/14972/14964/15039/21926/15018/15024/15042
mmu05169	Epstein-Barr virus infection - Mus musculus (house mouse)	22/88	202/6915	3.13e-15	9.7e-14	14969/69717/14961/14999/14998/14960/15894/15040/21354/14972/14964/12501/12500/12502/26416/54721/15039/21355/21926/15018/15024/15042
mmu05320	Autoimmune thyroid disease - Mus musculus (house mouse)	13/88	53/6915	5.13e-14	1.2e-12	14969/69717/14961/14999/14998/14960/15040/14972/14964/15039/15018/15024/15042
mmu05416	Viral myocarditis - Mus musculus (house mouse)	15/88	82/6915	5.44e-14	1.2e-12	14969/69717/14961/14999/14998/14960/15894/15040/19354/14972/14964/15039/15018/15024/15042
mmu04145	Phagosome - Mus musculus (house mouse)	19/88	161/6915	7.25e-14	1.4e-12	14969/69717/14961/14999/14998/14960/15040/110350/21354/14972/14964/15039/21355/11984/15018/15024/66237/15042/17972
mmu05166	Human T-cell leukemia virus 1 infection - Mus musculus (house mouse)	19/88	232/6915	5.32e-11	9.14e-10	14969/69717/14961/14999/14998/14960/15894/15040/16185/14972/14964/12501/12500/12502/15039/21926/15018/15024/15042
mmu05168	Herpes simplex virus 1 infection - Mus musculus (house mouse)	17/88	182/6915	7.94e-11	1.15e-09	14969/69717/14961/14999/14998/14960/15040/21354/14972/14964/54721/15039/21355/21926/15018/15024/15042
mmu04514	Cell adhesion molecules - Mus musculus (house mouse)	16/88	157/6915	8.2e-11	1.15e-09	14969/54725/69717/14961/14999/14998/14960/15894/15040/17967/14972/14964/15039/15018/15024/15042
mmu05170	Human immunodeficiency virus 1 infection - Mus musculus (house mouse)	17/88	205/6915	5.22e-10	6.73e-09	69717/80287/15040/21354/19354/14972/14964/12501/12500/12502/26416/15039/21355/21926/15018/15024/15042
mmu05323	Rheumatoid arthritis - Mus musculus (house mouse)	11/88	83/6915	5.73e-09	6.82e-08	14969/14961/14999/14998/14960/15894/11433/21926/11984/16994/66237
mmu04658	Th1 and Th2 cell differentiation - Mus musculus (house mouse)	11/88	86/6915	8.42e-09	9.3e-08	14969/14961/14999/14998/14960/16185/12501/12500/12502/26416/54721
mmu04659	Th17 cell differentiation - Mus musculus (house mouse)	11/88	101/6915	4.68e-08	4.83e-07	14969/14961/14999/14998/14960/16185/12501/12500/12502/26416/54721
mmu05310	Asthma - Mus musculus (house mouse)	6/88	23/6915	3.03e-07	2.93e-06	14969/14961/14999/14998/14960/21926
mmu05163	Human cytomegalovirus infection - Mus musculus (house mouse)	14/88	226/6915	7.97e-07	7.25e-06	69717/15040/16154/21354/19354/14972/14964/26416/15039/21355/21926/15018/15024/15042
mmu04640	Hematopoietic cell lineage - Mus musculus (house mouse)	9/88	89/6915	1.6e-06	1.38e-05	14969/14961/14999/14998/14960/12501/12500/12502/21926
mmu05150	Staphylococcus aureus infection - Mus musculus (house mouse)	8/88	67/6915	1.76e-06	1.44e-05	14969/14961/14999/14998/14960/15894/14289/12263
mmu05140	Leishmaniasis - Mus musculus (house mouse)	8/88	69/6915	2.21e-06	1.71e-05	14969/14961/14999/14998/14960/26416/21926/17972
mmu05322	Systemic lupus erythematosus - Mus musculus (house mouse)	7/88	50/6915	2.72e-06	2.01e-05	14969/14961/14999/14998/14960/12263/21926
mmu05167	Kaposi sarcoma-associated herpesvirus infection - Mus musculus (house mouse)	12/88	197/6915	6.29e-06	4.42e-05	69717/15894/15040/18591/14972/14964/26416/54721/15039/15018/15024/15042
mmu05145	Toxoplasmosis - Mus musculus (house mouse)	9/88	108/6915	8.09e-06	5.44e-05	14969/14961/14999/14998/14960/16154/26416/54721/21926
mmu05321	Inflammatory bowel disease - Mus musculus (house mouse)	6/88	59/6915	9.39e-05	0.000588	14969/14961/14999/14998/14960/21926
mmu05164	Influenza A - Mus musculus (house mouse)	9/88	147/6915	9.5e-05	0.000588	14969/14961/14999/14998/14960/15894/270151/54721/21926
mmu04672	Intestinal immune network for IgA production - Mus musculus (house mouse)	5/88	42/6915	0.000175	0.00104	14969/14961/14999/14998/14960
mmu05152	Tuberculosis - Mus musculus (house mouse)	9/88	164/6915	0.000219	0.00125	14969/14961/14999/14998/14960/16154/26416/21926/11984
mmu04144	Endocytosis - Mus musculus (house mouse)	11/88	246/6915	0.000262	0.00143	69717/15040/16185/72318/14972/14964/15039/15018/12402/15024/15042
mmu04218	Cellular senescence - Mus musculus (house mouse)	9/88	169/6915	0.000274	0.00143	69717/15040/14972/14964/26416/15039/15018/15024/15042
mmu04650	Natural killer cell mediated cytotoxicity - Mus musculus (house mouse)	7/88	101/6915	0.000278	0.00143	15894/15040/19354/14972/14964/24055/21926
mmu05203	Viral carcinogenesis - Mus musculus (house mouse)	9/88	180/6915	0.000437	0.00218	69717/22629/15040/14972/14964/15039/15018/15024/15042
mmu05165	Human papillomavirus infection - Mus musculus (house mouse)	12/88	325/6915	0.000777	0.00376	69717/15040/14972/14964/54721/15039/21926/11984/15018/15024/66237/15042
mmu05340	Primary immunodeficiency - Mus musculus (house mouse)	4/88	35/6915	0.000949	0.00445	21354/12501/12500/21355
mmu02010	ABC transporters - Mus musculus (house mouse)	4/88	49/6915	0.00335	0.0153	21354/27410/11307/21355
mmu04660	T cell receptor signaling pathway - Mus musculus (house mouse)	6/88	117/6915	0.00362	0.016	17444/12501/12500/12502/26416/21926
mmu05142	Chagas disease - Mus musculus (house mouse)	5/88	102/6915	0.00943	0.0405	12501/12500/12502/26416/21926
mmu04630	JAK-STAT signaling pathway - Mus musculus (house mouse)	6/88	146/6915	0.0105	0.0438	16154/12983/18591/16185/12984/54721
mmu04670	Leukocyte transendothelial migration - Mus musculus (house mouse)	5/88	111/6915	0.0133	0.0541	15894/19354/21838/26416/17972
mmu04621	NOD-like receptor signaling pathway - Mus musculus (house mouse)	6/88	156/6915	0.0142	0.0563	106512/270151/26416/54721/21926/55991
mmu04380	Osteoclast differentiation - Mus musculus (house mouse)	5/88	125/6915	0.0212	0.0819	11433/26416/54721/21926/17972
mmu05235	PD-L1 expression and PD-1 checkpoint pathway in cancer - Mus musculus (house mouse)	4/88	87/6915	0.0245	0.0907	12501/12500/12502/26416
mmu05162	Measles - Mus musculus (house mouse)	5/88	130/6915	0.0246	0.0907	16185/12501/12500/12502/54721
mmu04340	Hedgehog signaling pathway - Mus musculus (house mouse)	3/88	52/6915	0.0281	0.101	59056/57810/68525
mmu00592	alpha-Linolenic acid metabolism - Mus musculus (house mouse)	2/88	21/6915	0.0287	0.101	80911/53357
mmu04622	RIG-I-like receptor signaling pathway - Mus musculus (house mouse)	3/88	54/6915	0.031	0.107	270151/26416/21926
mmu05418	Fluid shear stress and atherosclerosis - Mus musculus (house mouse)	5/88	139/6915	0.0317	0.107	15894/18591/19354/26416/21926
mmu04966	Collecting duct acid secretion - Mus musculus (house mouse)	2/88	26/6915	0.0427	0.139	11984/66237
mmu04613	Neutrophil extracellular trap formation - Mus musculus (house mouse)	4/88	104/6915	0.0431	0.139	19354/14289/26416/17972
mmu04664	Fc epsilon RI signaling pathway - Mus musculus (house mouse)	3/88	66/6915	0.0513	0.162	19354/26416/21926
mmu04071	Sphingolipid signaling pathway - Mus musculus (house mouse)	4/88	119/6915	0.0646	0.199	19354/14739/26416/21926
mmu05133	Pertussis - Mus musculus (house mouse)	3/88	73/6915	0.0656	0.199	26416/12263/21926

## Sheet: DEGs in QTL
mouse gene	chrom (mouse)	human ortholog(s)	is immune?	DEG padj	log2FoldChange (R/NR)
Acox3	chr5	ACOX3	FALSE	0.022	0.21
Add1	chr5	ADD1	FALSE	0.0034	-0.13
Afap1	chr5	AFAP1	FALSE	0.001	-0.25
Emilin1	chr5	EMILIN1	TRUE	0.041	-0.55
Evc	chr5	EVC	FALSE	0.0015	-0.29
Evc2	chr5	EVC2	FALSE	0.017	-0.13
Fndc4	chr5	FNDC4	FALSE	0.036	-0.19
Gm1673	chr5	C4orf48	FALSE	0.00038	-0.84
Ift172	chr5	IFT172	TRUE	0.0039	-0.19
Man2b2	chr5	MAN2B2	FALSE	0.00033	0.57
Mapre3	chr5	MAPRE3	TRUE	0.0067	-0.35
Mxd4	chr5	MXD4	FALSE	0.00047	-0.6
Nrbp1	chr5	NRBP1	FALSE	0.00036	-0.16
Poln	chr5	POLN	FALSE	0.0032	-0.65
Rgs12	chr5	RGS12	FALSE	0.032	-0.2
Sh3bp2	chr5	SH3BP2	FALSE	0.0063	0.3
Sorcs2	chr5	SORCS2	FALSE	0.026	-0.62
Stk32b	chr5	STK32B	FALSE	0.01	-1.2
Uvssa	chr5	UVSSA	FALSE	0.01	-0.26
Ywhah	chr5	YWHAH	TRUE	3.5e-05	0.24
Zfp512	chr5	ZNF512	FALSE	0.029	-0.15
AB124611	chr9	C19orf38	FALSE	0.00014	0.88
Acp5	chr9	ACP5	TRUE	0.0075	0.9
Anln	chr9	ANLN	TRUE	0.026	0.11
Cadm1	chr9	CADM1	TRUE	3.6e-11	1.2
Cbl	chr9	CBL	TRUE	0.019	0.15
Cd3d	chr9	CD3D	TRUE	0.0041	1
Cd3e	chr9	CD3E	TRUE	0.0038	1.5
Cd3g	chr9	CD3G	TRUE	0.0059	1.5
Cdon	chr9	CDON	TRUE	0.0018	-0.29
Dnmt1	chr9	DNMT1	TRUE	0.0021	0.16
Dync2h1	chr9	DYNC2H1	FALSE	4.7e-05	-0.34
Fat3	chr9	FAT3	TRUE	0.0024	3
Fli1	chr9	FLI1	TRUE	0.0011	0.51
Gm10709	chr9		FALSE	5.5e-06	5.1
Gm27240	chr9		FALSE	0.023	-0.73
Gm9830	chr9		FALSE	0.0031	-1.9
Gria4	chr9	GRIA4	FALSE	0.04	-0.56
Icam1	chr9	ICAM1	TRUE	3.1e-05	0.82
Ift46	chr9	IFT46	TRUE	0.013	-0.22
Igsf9b	chr9	IGSF9B	TRUE	0.022	-0.5
Il10ra	chr9	IL10RA	TRUE	4.1e-05	0.88
Kirrel3	chr9	KIRREL3	FALSE	0.00094	-0.52
Naalad2	chr9	NAALAD2	FALSE	0.0055	-0.31
Ncam1	chr9	NCAM1	TRUE	0.0017	-0.4
Nlrx1	chr9	NLRX1	FALSE	0.0048	0.57
Panx1	chr9	PANX1	TRUE	0.033	0.23
Pknox2	chr9	PKNOX2	FALSE	0.025	-0.65
Prkcsh	chr9	PRKCSH	TRUE	0.0095	0.14
Rexo2	chr9	REXO2	TRUE	0.035	0.17
Rgl3	chr9	RGL3	FALSE	0.0095	-0.34
Rnf26	chr9	RNF26	FALSE	0.016	0.19
S1pr2	chr9	S1PR2	FALSE	0.0012	0.22
Slc37a2	chr9	SLC37A2	TRUE	0.00053	0.71
Slc37a4	chr9	SLC37A4	FALSE	0.016	-0.24
Sorl1	chr9	SORL1	TRUE	0.029	0.74
St14	chr9	ST14	TRUE	0.0013	1
Tagln	chr9	TAGLN	TRUE	0.00047	0.96
Thy1	chr9	THY1	TRUE	0.003	0.79
Ttc12	chr9	TTC12	FALSE	0.0018	-0.53
Tyk2	chr9	TYK2	TRUE	0.0085	0.3
Ubash3b	chr9	UBASH3B	FALSE	0.00042	0.36
Zfp426	chr9	ZNF426	TRUE	0.0074	-0.18
Zfp653	chr9	ZNF653	FALSE	0.021	-0.27
1700088E04Rik	chr15	C22orf23	FALSE	0.036	-0.6
Apobec3	chr15	APOBEC3B, APOBEC3C, APOBEC3D, APOBEC3F, APOBEC3G	TRUE	2.6e-05	0.26
Apol6	chr15	APOL6	FALSE	0.044	1.1
C1qtnf6	chr15	C1QTNF6	TRUE	0.0013	-0.52
Cdc42ep1	chr15	CDC42EP1	FALSE	0.0043	-0.27
Csf2rb	chr15	CSF2RB	TRUE	0.0006	0.57
Csf2rb2	chr15	CSF2RB	TRUE	0.0036	0.77
Cyth4	chr15	CYTH4	FALSE	0.0011	0.51
Elfn2	chr15	ELFN2	FALSE	0.028	-0.73
Fam83f	chr15	FAM83F	FALSE	1.5e-05	1.3
Gpaa1	chr15	GPAA1	FALSE	0.013	0.13
Grap2	chr15	GRAP2	TRUE	0.00011	1.5
Gtpbp1	chr15	GTPBP1	TRUE	0.015	0.17
H1f0	chr15	H1-0	TRUE	0.0051	-0.25
Il2rb	chr15	IL2RB	TRUE	0.00087	1
Kdelr3	chr15	KDELR3	FALSE	0.032	-0.21
Ncf4	chr15	NCF4	TRUE	0.05	0.36
Pdgfb	chr15	PDGFB	TRUE	0.00083	0.51
Pla2g6	chr15	PLA2G6	FALSE	0.048	-0.15
Plec	chr15	PLEC	FALSE	0.0018	0.29
Rac2	chr15	RAC2	TRUE	0.00096	0.6
Rpl3	chr15	RPL3	TRUE	0.0042	-0.14
Sh3bp1	chr15	SH3BP1	FALSE	0.023	0.13
Syngr1	chr15	SYNGR1	FALSE	0.016	-0.78
Abca3	chr17	ABCA3	FALSE	0.0062	0.24
Abcf1	chr17	ABCF1	TRUE	0.035	0.095
Abcg1	chr17	ABCG1	TRUE	0.0076	0.86
Aif1	chr17	AIF1	TRUE	7.5e-05	0.86
Akap8l	chr17	AKAP8L	TRUE	0.031	-0.18
Atp6v0c	chr17	ATP6V0C	TRUE	0.013	0.21
Atp6v1g2	chr17	ATP6V1G2	TRUE	0.029	0.34
BC023719	chr17		FALSE	8.7e-07	-6.6
C2	chr17	C2	TRUE	0.0097	0.83
Clcn7	chr17	CLCN7	TRUE	0.0058	0.27
Cyp4f16	chr17		TRUE	0.00015	0.55
Ddah2	chr17	DDAH2	TRUE	0.00024	-0.45
Ddr1	chr17	DDR1	TRUE	0.02	-0.25
Egfl8	chr17	EGFL8	FALSE	0.0053	1
Ehmt2	chr17	EHMT2	TRUE	0.028	-0.089
Fam173a	chr17		FALSE	0.015	0.24
Fgd2	chr17	FGD2	TRUE	0.00075	0.71
Fkbp5	chr17	FKBP5	TRUE	0.047	-0.19
Fpr2	chr17	FPR2	TRUE	0.0026	1.2
Gm10499	chr17	HLA-A	TRUE	1.5e-09	-4.6
Gm11127	chr17	HLA-F	FALSE	7.3e-10	-0.98
Gm11131	chr17		FALSE	0.0014	0.36
Gm17705	chr17		FALSE	0.0043	0.6
Gm8909	chr17	HLA-A, HLA-B, HLA-C, HLA-E, HLA-F, HLA-G, HLA-H	FALSE	0.028	-3.9
Gpsm3	chr17	GPSM3	TRUE	2.2e-07	0.82
H2-Aa	chr17	HLA-DQA1, HLA-DQA2	TRUE	4.8e-06	1.5
H2-Ab1	chr17	HLA-DQB1, HLA-DQB2	TRUE	2.4e-09	1.8
H2-D1	chr17	HLA-A, HLA-B, HLA-C, HLA-E, HLA-F, HLA-G, HLA-H	TRUE	0.0037	0.31
H2-DMa	chr17	HLA-DMA	TRUE	3.7e-06	1.1
H2-DMb1	chr17	HLA-DMB	TRUE	2.8e-09	0.89
H2-Eb1	chr17	HLA-DRB1, HLA-DRB3, HLA-DRB4, HLA-DRB5	TRUE	1.1e-14	2.2
H2-K1	chr17	HLA-A, HLA-B, HLA-C, HLA-E, HLA-F, HLA-G	TRUE	0.0031	0.33
H2-Q7	chr17	HLA-A, HLA-B, HLA-C, HLA-E, HLA-F, HLA-G	TRUE	0.016	0.42
H2-T10	chr17	HLA-B, HLA-C, HLA-E	TRUE	0.021	0.3
H2-T22	chr17	HLA-B, HLA-C, HLA-E, HLA-F, HLA-G	TRUE	0.009	0.29
H2-T23	chr17	HLA-E	TRUE	4.1e-05	1.1
H2-T24	chr17		TRUE	0.029	0.76
Lmf1	chr17	LMF1	FALSE	0.034	-0.17
Lsm2	chr17	LSM2	TRUE	0.039	0.16
Lst1	chr17	LST1	TRUE	0.003	0.8
Ltb	chr17	LTB	TRUE	0.023	0.73
Mapk14	chr17	MAPK14	TRUE	0.0076	0.15
Mdc1	chr17	MDC1	TRUE	0.046	0.091
Mmp25	chr17	MMP25	FALSE	5.7e-05	1.7
Msln	chr17	MSLN	TRUE	0.0071	0.6
Myo1f	chr17	MYO1F	FALSE	7.8e-06	0.73
Ndufv3	chr17	NDUFV3	FALSE	0.0099	-0.27
Neurl1b	chr17	NEURL1B	FALSE	8.3e-05	0.3
Nme4	chr17	NME4	TRUE	0.0024	-0.24
Pglyrp2	chr17	PGLYRP2	TRUE	0.021	1
Phf1	chr17	PHF1	FALSE	0.003	-0.28
Ppt2	chr17	PPT2	FALSE	0.0073	0.33
Prrt1	chr17	PRRT1	FALSE	0.038	1.1
Psmb8	chr17	PSMB8	TRUE	0.0088	0.18
Psmb9	chr17	PSMB9	TRUE	0.014	0.31
Rasal3	chr17	RASAL3	FALSE	0.00025	0.59
Rgmb	chr17	RGMB	TRUE	0.0033	-0.49
Rps18	chr17	RPS18	TRUE	0.021	-0.13
Sik1	chr17	SIK1	TRUE	0.006	-0.24
Sox8	chr17	SOX8	TRUE	0.049	-0.87
Syngap1	chr17	SYNGAP1	TRUE	0.0054	-0.54
Tap1	chr17	TAP1	TRUE	0.00023	0.57
Tap2	chr17	TAP2	TRUE	0.011	0.22
Tead3	chr17	TEAD3	FALSE	0.0065	-0.34
Telo2	chr17	TELO2	FALSE	0.018	-0.14
Tnf	chr17	TNF	TRUE	0.012	0.67
Tsr3	chr17	TSR3	FALSE	0.021	-0.2
Ubash3a	chr17	UBASH3A	TRUE	0.00019	1.6
Ubd	chr17	UBD	TRUE	7.5e-05	1.6
Zfp523	chr17	ZNF76	FALSE	0.0071	-0.28
Zfp53	chr17		TRUE	0.031	-0.2
Zfp97	chr17		TRUE	0.016	-0.21
